# Supplementary material for: Genome-Wide Association Study Using Whole-Genome Sequence Data for Fertility, Health Indicator, and Endoparasite Infection Traits in German Black Pied Cattle
Source: Genes (Basel). 2021 Jul 28;12(8):1163. doi: 10.3390/genes12081163 (PMC8391191; doi:10.3390/genes12081163)
Supplement: Supplementary file 1 [file genes-12-01163-s001.zip]

Archive with 6 entries (6 files):
- Table_S5.pdf
- Table_S6.pdf
- Table_S1.xlsx
- Table_S2.xlsx
- Table_S3.xlsx
- Table_S4.pdf
