# Supplementary material for: Genome-Wide Association Study Using Whole-Genome Sequence Data for Fertility, Health Indicator, and Endoparasite Infection Traits in German Black Pied Cattle
Source: Genes (Basel). 2021 Jul 28;12(8):1163. doi: 10.3390/genes12081163 (PMC8391191; doi:10.3390/genes12081163)
Supplement: Supplementary file 1 [file genes-12-01163-s001.zip › Table_S1.xlsx]

## Sheet: CTFS
CHR	BP_ARS1.2	SNP_rs	P	-log10(p)
5	22145715	rs210056231	3.07268e-06	5.51248
5	22145776	rs208003157	1.35641e-06	5.86761
5	22149895	rs209278888	2.25257e-06	5.64732
12	44145140	rs110940494	3.0584e-06	5.51451
12	44156560	rs136060929	2.93423e-06	5.53251
12	44158802	rs210735668	2.96957e-06	5.52731
12	54763884	rs380946888	8.4349e-08	7.07392
13	25574518	rs441704952	1.14926e-06	5.93958
13	25575702	rs110227177	7.15755e-07	6.14524
13	25577261	rs384930569	2.32918e-07	6.6328
13	25578245	rs110531277	6.83507e-07	6.16526
13	25580318	rs382613701	7.79054e-07	6.10843
13	25596670	rs110910564	7.76363e-07	6.10994
13	25599106	rs109665795	4.96031e-07	6.30449
13	25610534	rs385646221	8.24964e-07	6.08357
13	25619394	rs110815760	1.82863e-06	5.73787
13	25625136	rs378609733	1.94856e-06	5.71029
13	25627276	rs110693345	2.666e-06	5.57414
13	25629808	rs380173984	2.51655e-06	5.59919
13	25634205	rs384419347	1.94856e-06	5.71029
13	25634315	NA	2.28672e-06	5.64079
13	25652720	rs109151500	2.27822e-06	5.6424
15	58258453	rs41777070	1.31663e-06	5.88054
15	78929182	rs379801720	2.08191e-06	5.68154
28	43796514	rs42155596	2.46486e-06	5.60821
28	43796540	rs42155597	3.16697e-06	5.49936
28	43796595	NA	2.46486e-06	5.60821
28	43796607	rs134423183	2.46486e-06	5.60821
28	43796638	rs42155599	1.37172e-06	5.86273
28	43796706	rs42155600	2.46486e-06	5.60821
28	43796734	rs42155601	1.9109e-06	5.71876
28	43796740	rs42155602	1.9109e-06	5.71876
28	43796760	rs42155603	1.91406e-06	5.71804
28	43796765	rs42155604	1.91406e-06	5.71804

## Sheet: NRR56
CHR	BP_ARS1.2	SNP_rs	P	-log10(p)
8	96724190	rs110809463	4.06798e-07	6.39062
8	96754186	rs135364419	1.78233e-06	5.74901
11	74190369	rs383197946	8.30077e-07	6.08088
13	29021148	rs110572982	3.06485e-06	5.51359
13	29025223	rs211339220	2.78e-06	5.55596
20	56867118	rs207515592	1.33975e-06	5.87298
