# Supplementary material for: Genome-Wide Association Study Using Whole-Genome Sequence Data for Fertility, Health Indicator, and Endoparasite Infection Traits in German Black Pied Cattle
Source: Genes (Basel). 2021 Jul 28;12(8):1163. doi: 10.3390/genes12081163 (PMC8391191; doi:10.3390/genes12081163)
Supplement: Supplementary file 1 [file genes-12-01163-s001.zip › Table_S2.xlsx]

## Sheet: FEQ
CHR	BP_ARS1.2	SNP_rs	P	-log10(p)
9	83557515	rs467161057	3.16176e-07	6.50007
11	6463670	rs136569195	5.69975e-07	6.24414
11	6464004	rs134892674	3.05753e-07	6.51463
11	6465348	rs133395039	2.01509e-06	5.69571
11	6469195	rs137471397	3.14955e-07	6.50175
12	11720989	rs384228456	2.66058e-06	5.57502
12	11723405	rs380332107	2.25317e-06	5.64721
12	11723499	rs473971122	2.25638e-06	5.64659
12	11736920	rs439994366	1.39534e-07	6.85532
12	11872813	rs522890964	3.00622e-06	5.52198
12	11872815	rs134611951	3.00622e-06	5.52198
12	11872850	rs110831059	1.97868e-06	5.70362
12	11873657	rs136097632	2.7931e-06	5.55391
12	11873752	rs110342018	3.022e-06	5.51971
12	11874483	rs109926641	3.07593e-06	5.51202
12	11875063	rs135347101	2.76318e-06	5.55859
12	11875483	rs209780422	3.07976e-06	5.51148
12	11875994	NA	3.0173e-06	5.52038
12	11877544	rs43694006	2.37272e-06	5.62475
12	11882266	rs109218133	2.90871e-06	5.5363
12	12083852	rs109257443	9.73361e-07	6.01173
12	12195520	rs209487147	2.70631e-06	5.56762
12	12492170	rs209655934	1.60812e-06	5.79368
12	12495008	rs211406905	1.58559e-06	5.79981
12	12496948	rs208793423	1.4928e-06	5.826
12	12503194	rs109318311	1.58559e-06	5.79981
12	12503736	rs211669703	2.1835e-06	5.66085
12	12506554	rs380534738	1.9877e-06	5.70165
12	12509201	rs384642004	1.78949e-06	5.74727
12	12522164	rs442711522	1.64393e-06	5.78412
12	12543785	rs210727096	1.74116e-06	5.75916
13	58380970	rs380249950	2.22144e-06	5.65337
13	58382430	rs42020993	2.1261e-06	5.67242
13	60228471	NA	2.65039e-06	5.57669
13	61145990	NA	1.18424e-06	5.92656
13	61145994	NA	8.51097e-07	6.07002
13	62434039	NA	1.90909e-06	5.71917
13	62659594	NA	2.82253e-06	5.54936
13	65123915	rs109380861	1.50359e-06	5.82287
13	65126559	rs43714398	2.83455e-06	5.54752
13	72897116	rs137243257	1.46454e-06	5.8343
13	75261912	rs137115876	2.41639e-06	5.61683
13	75261928	rs135579878	2.62527e-06	5.58083
19	30186388	NA	2.14621e-06	5.66833
26	41246562	rs110603030	3.07482e-06	5.51218
27	36511718	rs211141625	9.81747e-07	6.008
27	36512938	rs109615214	1.0887e-06	5.96309
27	36514654	rs211401126	1.0887e-06	5.96309
27	36514816	rs208306200	1.0887e-06	5.96309
27	36515429	NA	2.52527e-06	5.59769
27	36515430	rs380921480	2.52527e-06	5.59769
27	36516732	rs110296215	9.62821e-07	6.01645
27	36517533	rs210205723	1.0887e-06	5.96309
27	36520069	rs211250281	6.89392e-07	6.16153
27	36522002	NA	1.42961e-06	5.84478
27	36522008	rs208314235	1.42961e-06	5.84478
27	36522458	rs209855549	1.15202e-06	5.93854
27	36523102	rs208675276	1.03696e-06	5.98424
27	41614645	rs135231909	2.29644e-06	5.63894
27	43879600	rs798184234	3.02437e-06	5.51937
27	43879601	rs466627292	3.02437e-06	5.51937

## Sheet: SCS
CHR	BP_ARS1.2	SNP_rs	P	-log10(p)
1	5693321	NA	2.49066e-06	5.60369
9	15301365	NA	2.76261e-06	5.55868
11	101435611	rs211669575	2.05709e-06	5.68675
11	101759801	rs134312667	2.47924e-06	5.60568
11	101761967	rs137783421	1.29729e-07	6.88696
13	61959686	rs211178277	1.04328e-06	5.9816
23	42974992	rs876215027	4.19673e-07	6.37709
25	6629679	rs436713108	9.81491e-07	6.00811
25	6631921	rs134564548	2.68814e-06	5.57055
25	6646170	rs132713011	5.30237e-07	6.27553
25	6647962	rs110650225	6.12506e-07	6.21289
25	6648412	rs110689112	4.69521e-07	6.32834
25	6648644	rs466213746	5.20223e-07	6.28381
25	6648677	rs209275103	5.32062e-07	6.27404
25	6648915	rs134773160	5.33205e-07	6.27311
25	6649893	rs110388919	5.62209e-07	6.2501
25	6649948	rs134729658	5.75283e-07	6.24012
25	6650029	rs136119312	4.87319e-07	6.31219
25	6650034	rs133570238	4.87319e-07	6.31219
25	6650067	rs133074442	4.87319e-07	6.31219
25	6650069	rs136181381	4.87319e-07	6.31219
25	6650141	rs135427387	3.39016e-07	6.46978
25	6650236	rs109799957	4.44127e-07	6.35249
25	6650263	rs134008296	5.01274e-07	6.29992
25	6650304	rs109183106	1.81683e-06	5.74069
25	6650376	rs134365096	2.26033e-06	5.64583
25	6650401	rs137562047	2.05749e-06	5.68666
25	6651056	rs137305529	2.25224e-06	5.64739
25	6651068	rs136248462	1.83958e-06	5.73528
25	6651082	rs133787592	1.83958e-06	5.73528
25	6651098	rs109587671	2.25298e-06	5.64724
25	6651287	rs135392238	7.48173e-07	6.126
25	6651362	NA	2.6274e-06	5.58047
25	6651622	rs134169641	9.76324e-07	6.01041
25	6651623	rs137457459	9.76324e-07	6.01041
25	6651768	rs210345459	1.02348e-06	5.98992
25	6651997	rs132965690	5.94355e-07	6.22595
25	6651999	rs378800520	5.94355e-07	6.22595
25	6652087	rs134022708	1.19617e-06	5.92221
25	6652213	rs110616570	2.80496e-07	6.55207
25	6652238	rs110994819	1.03966e-06	5.98311
25	6652293	rs109584879	2.53147e-06	5.59663
25	6652731	rs136730162	6.39219e-07	6.19435
25	6652929	rs137770640	4.41409e-07	6.35516
25	6652967	rs133599909	4.41409e-07	6.35516
25	6653099	rs109597932	7.94789e-07	6.09975
25	6653161	rs108974349	1.51865e-06	5.81854
25	6653204	rs137461696	8.26174e-07	6.08293
25	6653227	rs382955305	3.31172e-07	6.47995
25	6653435	rs109299602	5.94355e-07	6.22595
25	6654041	rs132707787	7.99936e-07	6.09694
25	6654595	rs136166815	2.58484e-07	6.58757
25	6655672	rs137773351	9.47291e-07	6.02352
25	6656058	rs132859942	3.86148e-07	6.41325
