# Supplementary material for: Genome-Wide Association Study Using Whole-Genome Sequence Data for Fertility, Health Indicator, and Endoparasite Infection Traits in German Black Pied Cattle
Source: Genes (Basel). 2021 Jul 28;12(8):1163. doi: 10.3390/genes12081163 (PMC8391191; doi:10.3390/genes12081163)
Supplement: Supplementary file 1 [file genes-12-01163-s001.zip › Table_S3.xlsx]

## Sheet: RES-DV
CHR	BP_ARS1.2	SNP_rs	P	-log10(p)
2	42142304	NA	7.02554e-07	6.15332
2	42186923	NA	2.19744e-07	6.65808
2	42197982	NA	2.19744e-07	6.65808
2	42212122	NA	1.90463e-07	6.72019
2	43351774	rs378106986	2.97373e-08	7.5267
2	49966427	NA	2.67102e-07	6.57332
2	50084287	NA	2.67102e-07	6.57332
2	55088564	NA	8.12165e-07	6.09036
2	55091627	NA	1.42327e-06	5.84671
2	55100183	rs442803615	1.59456e-06	5.79736
2	55104391	rs460404614	1.5353e-06	5.81381
2	55109809	rs451547818	2.039e-06	5.69058
2	112466120	rs135566755	8.29331e-10	9.08127
2	112466135	rs132808084	8.29331e-10	9.08127
2	112466140	NA	8.29331e-10	9.08127
2	112466177	rs43322764	4.8327e-08	7.31581
2	112466391	rs137589195	8.29331e-10	9.08127
2	112466409	rs133275751	8.29331e-10	9.08127
2	112466453	rs135398210	8.29331e-10	9.08127
2	112466454	rs136485270	8.29331e-10	9.08127
2	112466516	rs133930130	8.29331e-10	9.08127
2	112466547	rs137207012	8.29331e-10	9.08127
2	112466649	rs136041066	8.29331e-10	9.08127
2	112466659	rs137036062	8.29331e-10	9.08127
2	112469439	rs43322762	4.40109e-09	8.35644
2	112478595	rs43322779	4.40109e-09	8.35644
2	118749044	rs210011874	2.2224e-08	7.65318
2	123231791	rs211565704	2.3971e-06	5.62031
2	123242999	rs209608002	2.3971e-06	5.62031
2	123244208	rs208769202	2.3971e-06	5.62031
2	132093680	rs478230560	4.54781e-07	6.3422
2	132097137	rs210081110	5.51663e-07	6.25833
4	117779859	rs385147147	1.39743e-06	5.85467
4	117784378	rs109978883	1.39743e-06	5.85467
4	117785525	rs43422159	1.39743e-06	5.85467
4	117785744	rs109615058	1.39743e-06	5.85467
4	119489954	rs384975315	6.42678e-07	6.19201
4	119492845	rs381239805	6.42678e-07	6.19201
5	1680875	rs464882578	2.39378e-07	6.62092
5	1685071	NA	1.337e-06	5.87387
5	1693503	NA	1.11528e-06	5.95262
5	1738107	rs381278803	4.39931e-08	7.35662
5	1738110	rs384557721	4.39931e-08	7.35662
5	1754153	rs210524115	2.69437e-07	6.56954
5	6999417	rs383877843	1.02481e-06	5.98936
5	34077374	rs110274733	1.48528e-07	6.82819
5	34082159	rs110009441	1.48528e-07	6.82819
5	34085012	rs110986080	1.48528e-07	6.82819
5	34085289	rs382106831	1.48528e-07	6.82819
5	35722296	rs440042874	6.77705e-07	6.16896
5	35722507	rs454256170	6.77705e-07	6.16896
5	65227455	rs210340351	3.98642e-07	6.39942
5	65681136	rs110510280	9.10544e-07	6.0407
5	65687745	rs209133559	4.89349e-07	6.31038
5	65687869	rs381863459	9.10544e-07	6.0407
5	65688109	rs110554407	9.10544e-07	6.0407
5	66808384	rs211113211	3.39087e-07	6.46969
5	66816363	rs210439328	3.39087e-07	6.46969
5	66816571	rs207653871	3.39087e-07	6.46969
5	66834818	rs207859358	3.39087e-07	6.46969
5	94942393	rs722011360	1.09859e-06	5.95916
5	94942530	rs716493226	1.09859e-06	5.95916
5	94942871	rs723621754	1.09859e-06	5.95916
5	94943002	NA	1.33501e-07	6.87452
5	94943346	rs440502252	7.27616e-08	7.1381
5	94944754	rs720671497	1.09859e-06	5.95916
5	94946779	rs722452067	1.46648e-06	5.83372
5	94947371	rs721980669	1.09859e-06	5.95916
5	94949657	NA	1.09859e-06	5.95916
5	95802221	NA	3.40196e-08	7.46827
5	95902669	NA	3.40196e-08	7.46827
5	95905031	NA	3.40196e-08	7.46827
5	95905320	NA	3.40196e-08	7.46827
5	95913055	NA	3.40196e-08	7.46827
5	95958594	rs382401806	1.92373e-07	6.71586
5	96204328	rs467015196	1.58349e-06	5.80038
5	96209459	rs453173307	1.58349e-06	5.80038
5	96358187	rs209622977	1.04761e-06	5.9798
5	96372541	rs207775377	1.04761e-06	5.9798
5	96375247	rs210067428	1.36211e-06	5.86579
5	96375443	rs207955166	1.36211e-06	5.86579
5	96376277	rs209348606	1.36211e-06	5.86579
5	96379458	rs380166151	2.00874e-08	7.69708
5	96381414	NA	1.36211e-06	5.86579
5	96381676	rs209416483	1.36211e-06	5.86579
5	96384559	rs211465381	1.36211e-06	5.86579
5	96384962	rs208246000	1.36211e-06	5.86579
5	96386128	rs380936512	1.36211e-06	5.86579
5	96390385	rs378583749	1.54782e-06	5.81028
5	96395704	rs208897039	2.31267e-06	5.63589
5	96396319	rs210241610	2.31267e-06	5.63589
5	96397741	rs382889082	2.31267e-06	5.63589
5	96398897	rs207615764	2.31267e-06	5.63589
5	96399684	rs452736978	1.60038e-06	5.79578
5	96403473	rs210216957	2.31267e-06	5.63589
5	96406474	NA	2.31267e-06	5.63589
5	96407113	rs209226448	2.31267e-06	5.63589
5	96408921	rs207869240	2.31267e-06	5.63589
5	96428225	rs209233076	2.00874e-08	7.69708
5	96429525	rs211188569	2.00874e-08	7.69708
5	96497709	rs378328839	9.10158e-08	7.04088
5	96500154	rs207872731	9.10158e-08	7.04088
5	96579826	rs460346044	1.36685e-06	5.86428
5	96588667	rs474495816	1.36685e-06	5.86428
5	96589838	NA	1.36685e-06	5.86428
5	96596743	rs433026128	1.36685e-06	5.86428
5	96596985	rs435595017	1.36685e-06	5.86428
5	96597808	rs480333228	1.36685e-06	5.86428
5	96601266	rs468021320	1.36685e-06	5.86428
5	96602866	rs436005064	1.36685e-06	5.86428
5	96604314	rs440404683	1.36685e-06	5.86428
5	96604506	rs481626510	1.36685e-06	5.86428
5	96626305	NA	1.36685e-06	5.86428
5	96645618	rs467363023	1.36685e-06	5.86428
5	96655548	rs465845136	1.36685e-06	5.86428
5	96671134	rs454985361	1.36685e-06	5.86428
5	96671921	rs448341917	1.36685e-06	5.86428
5	96696065	rs211115103	1.36685e-06	5.86428
5	96701818	rs209446425	2.24267e-06	5.64923
5	96703828	rs379696013	1.94143e-06	5.71188
5	96705108	rs41653607	1.90874e-06	5.71925
5	96710031	rs210080551	1.22132e-06	5.91317
5	96710820	rs209193429	1.22756e-06	5.91096
5	96813852	NA	6.1709e-08	7.20965
5	97652717	rs109416674	2.25678e-07	6.64651
6	29584254	rs210980693	1.90953e-08	7.71907
6	29632595	rs210162448	1.46811e-08	7.83324
6	29712421	rs208550840	1.46811e-08	7.83324
6	29793793	rs476200320	1.46811e-08	7.83324
6	29794810	rs208179017	1.46811e-08	7.83324
6	29797988	rs211670833	1.46811e-08	7.83324
6	29837174	rs447363493	1.46811e-08	7.83324
6	29858997	NA	3.23963e-09	8.4895
6	41434831	NA	1.98439e-07	6.70237
7	29311769	rs466770760	1.67281e-06	5.77655
7	29312595	rs43512535	1.67281e-06	5.77655
7	29313510	rs43512537	1.67281e-06	5.77655
7	29314216	rs43512541	1.67281e-06	5.77655
7	29326833	rs379761178	1.67281e-06	5.77655
7	65753006	rs210704476	5.27434e-07	6.27783
7	106277181	rs722955325	1.30653e-06	5.88388
8	32363616	NA	3.07973e-07	6.51149
8	32365191	rs208958443	3.07973e-07	6.51149
8	32407747	rs469303370	9.9393e-09	8.00264
8	34253918	rs469053734	1.54306e-06	5.81162
8	34287885	rs437185431	1.54306e-06	5.81162
8	34289241	rs445779291	1.54306e-06	5.81162
8	34291184	rs439405989	1.54306e-06	5.81162
8	34293420	rs42342273	1.54306e-06	5.81162
8	34295226	rs451583017	1.54306e-06	5.81162
8	34295678	rs42342275	8.65697e-07	6.06263
8	34297007	rs437056866	1.54306e-06	5.81162
8	34297028	rs522272648	1.54306e-06	5.81162
8	34297149	NA	1.54306e-06	5.81162
8	34300471	rs384200075	1.54306e-06	5.81162
8	34300547	rs136510961	1.54306e-06	5.81162
8	34301306	NA	1.54306e-06	5.81162
8	34301542	rs474526836	1.54306e-06	5.81162
8	34302740	rs42342278	1.54306e-06	5.81162
8	34304379	NA	1.54306e-06	5.81162
8	34350413	rs442887216	1.54306e-06	5.81162
8	35449471	rs380618072	2.11746e-06	5.67418
8	35555343	NA	1.85009e-06	5.73281
8	35556632	rs379940834	1.85009e-06	5.73281
8	35561535	rs41849363	1.85009e-06	5.73281
8	35562683	rs380592683	1.85009e-06	5.73281
8	35571959	rs721315997	1.85009e-06	5.73281
8	35571960	rs469549441	1.85009e-06	5.73281
8	35572260	rs440106574	1.85009e-06	5.73281
8	35572405	rs453760729	1.85009e-06	5.73281
8	35572473	rs439183864	1.85009e-06	5.73281
8	35574688	rs720266912	1.85009e-06	5.73281
8	35587382	rs448855277	1.85009e-06	5.73281
8	49035376	rs209931492	2.18946e-06	5.65966
8	55189040	rs208547382	9.96429e-07	6.00155
9	2912474	rs110108079	2.3649e-06	5.62619
9	2942430	rs379842173	6.47601e-09	8.18869
9	2942592	rs432244456	6.47601e-09	8.18869
9	2989833	rs457099623	1.59238e-06	5.79795
9	2990657	rs381873906	2.19277e-06	5.65901
9	2993213	rs378030085	2.19277e-06	5.65901
9	2997636	rs438359183	2.19277e-06	5.65901
9	3000556	rs516296608	6.47601e-09	8.18869
9	3002116	rs433080790	2.19277e-06	5.65901
9	3003056	rs380317037	2.19277e-06	5.65901
9	3003057	rs383041824	2.19277e-06	5.65901
9	3010537	rs439975381	2.19277e-06	5.65901
9	3016828	NA	3.91239e-09	8.40756
9	3016969	rs450788221	6.47601e-09	8.18869
9	3017737	rs478244810	6.47601e-09	8.18869
9	3019541	NA	6.47601e-09	8.18869
9	3026444	rs433227978	6.47601e-09	8.18869
9	3027935	rs379755469	6.47601e-09	8.18869
9	3030814	rs471323463	7.10326e-08	7.14854
9	3037818	rs462589378	7.10326e-08	7.14854
9	3038075	rs524722516	3.22825e-07	6.49103
9	3038836	rs460266706	8.69051e-08	7.06095
9	3047748	rs433044139	4.86877e-08	7.31258
9	3054211	NA	3.22825e-07	6.49103
9	3056629	rs384592520	5.4859e-07	6.26075
9	3056948	NA	3.22825e-07	6.49103
9	3061045	rs432646753	3.22825e-07	6.49103
9	3061445	rs477888644	2.2283e-07	6.65203
9	3065050	rs381498699	3.22825e-07	6.49103
9	3065051	rs384755572	3.22825e-07	6.49103
9	3069683	rs380252406	3.22825e-07	6.49103
9	3071980	rs440708804	3.22825e-07	6.49103
9	3072494	rs434668823	3.22825e-07	6.49103
9	3075223	rs381845204	3.22825e-07	6.49103
9	3076665	rs462827614	3.22825e-07	6.49103
9	3082637	rs465077464	3.22825e-07	6.49103
9	3084386	rs464765196	3.22825e-07	6.49103
9	3084756	rs454701260	3.22825e-07	6.49103
9	3086961	rs722767749	1.98085e-07	6.70315
9	3086962	rs437074729	1.98085e-07	6.70315
9	3087282	rs434583316	3.22825e-07	6.49103
9	3087733	rs381853885	3.22825e-07	6.49103
9	3088706	rs446660937	2.78432e-07	6.55528
9	3091140	rs446791481	3.22825e-07	6.49103
9	3091243	rs381360747	3.22825e-07	6.49103
9	3091953	rs382476385	3.22825e-07	6.49103
9	3092368	rs385562111	3.22825e-07	6.49103
9	3093619	rs384920782	3.22825e-07	6.49103
9	3094200	rs381407465	2.78432e-07	6.55528
9	3094308	rs462703896	3.22825e-07	6.49103
9	3094333	rs384019963	3.22825e-07	6.49103
9	3094768	rs381668895	7.94816e-08	7.09973
9	3095420	rs456840113	3.22825e-07	6.49103
9	3095869	NA	7.94816e-08	7.09973
9	3097972	rs471506808	3.22825e-07	6.49103
9	3099266	rs720502783	3.22825e-07	6.49103
9	3103794	rs464039520	3.22825e-07	6.49103
9	3110177	rs457769213	3.22825e-07	6.49103
9	3111147	rs378652369	3.22825e-07	6.49103
9	3111834	NA	1.06464e-06	5.9728
9	3112153	rs208842332	5.4859e-07	6.26075
9	3113874	rs211338385	5.4859e-07	6.26075
9	3120894	rs449722735	4.86877e-08	7.31258
9	3122451	rs477183088	5.4859e-07	6.26075
9	3122532	rs383988767	5.4859e-07	6.26075
9	3125544	rs385861421	5.4859e-07	6.26075
9	3127152	rs381498235	5.4859e-07	6.26075
9	3129106	rs383057570	1.32512e-07	6.87774
9	3129154	rs379808912	1.32512e-07	6.87774
9	3132360	rs109287387	1.32512e-07	6.87774
9	3134520	NA	1.32512e-07	6.87774
9	3138314	rs385700924	1.32512e-07	6.87774
9	3138535	rs378115771	1.32512e-07	6.87774
9	3142816	NA	1.32512e-07	6.87774
9	3147815	NA	1.32512e-07	6.87774
9	3202901	rs211042865	8.00303e-07	6.09675
9	3203483	rs208441723	8.00303e-07	6.09675
9	3206118	rs109657079	8.00303e-07	6.09675
9	3210105	rs208211099	8.00303e-07	6.09675
9	3211628	rs109222130	8.00303e-07	6.09675
9	3212433	NA	8.00303e-07	6.09675
9	3215250	rs380139672	1.68409e-06	5.77363
9	3216940	rs383219813	8.00303e-07	6.09675
9	3218031	rs211646981	1.68409e-06	5.77363
9	3599292	rs379824655	6.33554e-09	8.19822
9	3604528	NA	3.1015e-09	8.50843
9	3643212	rs467653592	4.44955e-07	6.35168
9	3662701	rs480994834	9.47861e-07	6.02326
9	3711615	rs459272786	9.47861e-07	6.02326
9	3721181	rs453734588	9.47861e-07	6.02326
9	3802035	NA	5.71596e-07	6.24291
9	3874017	NA	5.71596e-07	6.24291
9	3943035	rs475886930	5.71596e-07	6.24291
9	4041455	NA	3.96356e-07	6.40191
9	4043325	rs209807916	1.55328e-07	6.80875
9	4043448	rs209486285	1.55328e-07	6.80875
9	4043753	rs211492930	1.17907e-07	6.92846
9	4045920	rs210584733	1.55328e-07	6.80875
9	4045992	rs209798045	1.55328e-07	6.80875
9	4046925	rs453238853	1.55328e-07	6.80875
9	4046991	rs209098459	1.55328e-07	6.80875
9	4047403	rs210923134	1.55328e-07	6.80875
9	4047691	rs209211110	1.55328e-07	6.80875
9	4047856	rs207641733	1.55328e-07	6.80875
9	4047885	rs209287098	1.55328e-07	6.80875
9	4047895	rs457379886	1.55328e-07	6.80875
9	4048212	rs210497965	1.55328e-07	6.80875
9	4048295	rs207671768	1.55328e-07	6.80875
9	4048386	rs209246425	7.57901e-08	7.12039
9	4048957	rs209000336	1.55328e-07	6.80875
9	4049712	rs210040770	1.55328e-07	6.80875
9	4051156	rs462751653	5.71596e-07	6.24291
9	4051853	rs209820965	1.55328e-07	6.80875
9	4051908	rs208912450	4.12967e-07	6.38408
9	4052472	rs437893066	1.55328e-07	6.80875
9	4052579	rs209441666	1.55328e-07	6.80875
9	4052853	rs208162012	1.55328e-07	6.80875
9	4053551	rs211538545	1.55328e-07	6.80875
9	4053859	rs207515841	1.2729e-09	8.89521
9	4054565	rs209973317	1.55328e-07	6.80875
9	4055228	rs382769204	1.55328e-07	6.80875
9	4055472	rs452464007	1.55328e-07	6.80875
9	4056066	rs379756509	1.55328e-07	6.80875
9	4056237	rs439864000	1.55328e-07	6.80875
9	4056376	rs110821062	1.55328e-07	6.80875
9	4056388	rs109548977	1.55328e-07	6.80875
9	4056523	rs110679392	1.55328e-07	6.80875
9	4057380	rs452897487	5.71596e-07	6.24291
9	4057975	rs209354964	1.55328e-07	6.80875
9	4058277	rs435265648	1.55328e-07	6.80875
9	4058498	rs440219323	1.55328e-07	6.80875
9	4061179	rs210100363	1.55328e-07	6.80875
9	4061287	rs207939950	1.55328e-07	6.80875
9	4061526	rs456327093	1.2729e-09	8.89521
9	4061979	NA	1.55328e-07	6.80875
9	4062154	NA	1.55328e-07	6.80875
9	4062451	rs472662519	1.33396e-07	6.87486
9	4062559	rs207601650	1.33396e-07	6.87486
9	4062805	rs516942612	1.55328e-07	6.80875
9	4062808	rs467328969	1.55328e-07	6.80875
9	4062866	rs384278826	1.55328e-07	6.80875
9	4062930	rs465180943	1.55328e-07	6.80875
9	4063210	rs476367879	1.55328e-07	6.80875
9	4063355	rs445842983	1.55328e-07	6.80875
9	4063452	rs798363365	1.55328e-07	6.80875
9	4063883	rs209081155	1.2729e-09	8.89521
9	4064575	rs207738412	1.55328e-07	6.80875
9	4070641	rs443096617	1.55328e-07	6.80875
9	4070929	NA	2.07118e-06	5.68378
9	4071094	rs209916639	1.55328e-07	6.80875
9	4071181	rs383622723	1.55328e-07	6.80875
9	4071397	rs383816702	1.55328e-07	6.80875
9	4071949	rs211115501	1.55328e-07	6.80875
9	4072170	rs382227921	1.55328e-07	6.80875
9	4074395	rs470577734	4.73869e-08	7.32434
9	4074404	rs441083078	6.35215e-08	7.19708
9	4075809	rs208254514	1.55328e-07	6.80875
9	4075843	rs474158181	1.55328e-07	6.80875
9	4075896	rs211455867	1.55328e-07	6.80875
9	4075921	rs208433011	1.55328e-07	6.80875
9	4075944	rs209989545	1.55328e-07	6.80875
9	4076102	rs210193281	1.55328e-07	6.80875
9	4076238	rs473164543	1.55328e-07	6.80875
9	4076259	rs209968304	1.55328e-07	6.80875
9	4076345	rs381636333	1.77093e-07	6.7518
9	4076879	rs209311088	1.55328e-07	6.80875
9	4076976	rs381529375	1.55328e-07	6.80875
9	4077105	rs384763833	1.55328e-07	6.80875
9	4077198	rs210416259	1.55328e-07	6.80875
9	4077765	rs209727585	1.55328e-07	6.80875
9	4077797	rs211009079	1.55328e-07	6.80875
9	4078036	rs208158760	1.55328e-07	6.80875
9	4078454	rs207714842	1.55328e-07	6.80875
9	4079015	rs208944883	1.55328e-07	6.80875
9	4079114	rs211100815	1.55328e-07	6.80875
9	4079695	rs211221384	1.55328e-07	6.80875
9	4080676	rs208567026	1.55328e-07	6.80875
9	4080844	rs209473824	1.69342e-06	5.77124
9	4080865	rs210339225	5.31731e-07	6.27431
9	4081370	rs471611103	5.31731e-07	6.27431
9	4081430	rs209825653	5.31731e-07	6.27431
9	4081523	rs210692772	6.62184e-07	6.17902
9	4082329	rs439638897	1.55328e-07	6.80875
9	4083267	rs462498481	1.55328e-07	6.80875
9	4083388	rs379231041	5.31731e-07	6.27431
9	4083503	rs381943476	1.2021e-06	5.92006
9	4083690	rs434393414	1.55328e-07	6.80875
9	4084035	rs451853925	1.55328e-07	6.80875
9	4084055	rs473493278	4.44065e-07	6.35255
9	4084088	rs380504706	5.31731e-07	6.27431
9	4084968	rs207802464	5.31731e-07	6.27431
9	4085250	rs208383046	5.31731e-07	6.27431
9	4085605	rs209331365	5.22844e-07	6.28163
9	4086026	rs208371078	5.31731e-07	6.27431
9	4086139	rs210203353	4.12967e-07	6.38408
9	4086482	rs207532337	5.31731e-07	6.27431
9	4090873	rs445625275	4.26414e-09	8.37017
9	4093216	rs207791947	1.17907e-07	6.92846
9	4093398	rs209986514	4.26414e-09	8.37017
9	4094376	rs211604758	1.55328e-07	6.80875
9	4094593	rs210597092	4.26414e-09	8.37017
9	4095207	rs209407552	4.26414e-09	8.37017
9	4095487	rs459662592	4.26414e-09	8.37017
9	4096975	rs208965175	6.48102e-07	6.18836
9	4100225	rs440020006	5.71596e-07	6.24291
9	4103104	rs458846854	2.07118e-06	5.68378
9	4108545	rs208643827	2.07118e-06	5.68378
9	4118042	rs208648945	2.07118e-06	5.68378
9	4153258	NA	2.07118e-06	5.68378
9	4260776	rs209255153	2.07118e-06	5.68378
9	37927696	rs211530215	2.21218e-06	5.65518
9	37927699	rs211158372	2.21218e-06	5.65518
9	37927721	rs208693752	2.21218e-06	5.65518
9	37930113	rs210431898	1.96049e-06	5.70764
9	37930555	rs385818545	1.57323e-06	5.80321
9	37930564	rs379209477	1.57323e-06	5.80321
9	37930660	rs209365002	1.93144e-06	5.71412
9	37930798	rs109513881	1.57323e-06	5.80321
9	37930813	rs110202116	1.93144e-06	5.71412
9	37930953	rs110796185	1.57323e-06	5.80321
9	37931445	rs109246063	1.57323e-06	5.80321
9	37933239	rs377993749	1.57323e-06	5.80321
9	37933370	rs382665297	1.57323e-06	5.80321
9	37933782	rs210025408	1.57323e-06	5.80321
9	37934163	rs110252624	1.27271e-06	5.89527
9	37934282	rs109625192	1.27271e-06	5.89527
9	37934389	rs110210100	1.27271e-06	5.89527
9	37934562	rs109458141	1.27271e-06	5.89527
9	37934802	rs41617877	1.27271e-06	5.89527
9	37935039	rs41617876	1.27271e-06	5.89527
9	37936070	rs136023119	1.27271e-06	5.89527
9	37936655	NA	1.27271e-06	5.89527
9	37936732	rs208253976	1.27271e-06	5.89527
9	37938470	rs109337302	2.06047e-07	6.68603
9	37938756	rs211641952	7.03948e-07	6.15246
9	37939823	rs385966003	2.06047e-07	6.68603
9	37940014	rs380297412	2.06047e-07	6.68603
9	37940176	rs209569450	2.06047e-07	6.68603
9	37940261	rs211118936	2.06047e-07	6.68603
9	37940571	rs208177089	7.18016e-07	6.14387
9	37940772	rs209646845	2.06047e-07	6.68603
9	37940877	rs211263355	2.06047e-07	6.68603
9	37941259	NA	2.06047e-07	6.68603
9	55838614	rs455335263	1.08857e-06	5.96314
9	85981007	rs208999925	1.05501e-08	7.97674
9	86000862	rs383173802	1.05501e-08	7.97674
9	101141103	rs379657591	4.57715e-07	6.3394
9	101145349	rs209698718	4.57715e-07	6.3394
9	101146841	rs208360472	4.57715e-07	6.3394
9	101146843	rs209854680	4.57715e-07	6.3394
9	101154638	rs385220081	4.57715e-07	6.3394
9	102962927	rs110488472	2.76935e-07	6.55762
9	102962935	rs109219794	2.76935e-07	6.55762
9	102962951	rs133058677	2.76935e-07	6.55762
9	102963036	rs110592394	2.76935e-07	6.55762
9	102963078	rs109945765	2.76935e-07	6.55762
9	102963083	rs109215029	2.76935e-07	6.55762
9	102963100	rs134455299	2.76935e-07	6.55762
9	102965168	rs109262405	2.76935e-07	6.55762
9	102967199	rs109115004	2.76935e-07	6.55762
9	102970667	rs108972204	2.76935e-07	6.55762
9	102971230	NA	1.3514e-06	5.86922
9	102976673	rs110810003	2.76935e-07	6.55762
9	102977484	rs110452925	2.76935e-07	6.55762
10	34641565	rs383135519	1.95903e-06	5.70796
10	65614937	NA	3.32385e-07	6.47836
10	85677465	rs470290549	1.88251e-06	5.72526
10	97026642	rs208891790	1.37804e-06	5.86074
11	64194201	rs109299319	1.70801e-06	5.76751
11	103108458	rs211549796	5.05714e-07	6.2961
11	105857287	rs384839378	3.25079e-07	6.48801
11	105858403	rs383194568	3.25079e-07	6.48801
11	106269416	rs108944074	8.64018e-07	6.06348
11	106272040	rs109649434	8.64018e-07	6.06348
11	106277594	rs379503556	2.86271e-07	6.54322
13	73772332	rs876078133	2.25716e-06	5.64644
14	49542225	rs482679471	2.34101e-06	5.6306
14	49555239	rs467635396	2.34101e-06	5.6306
14	49590307	rs379474441	1.80988e-06	5.74235
14	77798869	rs208878071	3.91752e-07	6.40699
15	8721782	rs41751489	1.49188e-07	6.82627
15	8725470	rs134490682	1.49188e-07	6.82627
15	8728206	rs41750401	4.31135e-07	6.36539
15	8728277	rs41750402	1.49188e-07	6.82627
15	8729261	rs41750403	1.49188e-07	6.82627
15	8731774	rs41750407	1.49188e-07	6.82627
15	8732307	rs41750408	1.49188e-07	6.82627
15	8732616	rs41750410	1.49188e-07	6.82627
15	8733453	rs41750411	1.42903e-06	5.84496
15	8733614	rs41750412	1.49188e-07	6.82627
15	8734450	rs41750414	1.49188e-07	6.82627
15	8735262	rs41750416	1.49188e-07	6.82627
15	8735671	rs41750418	1.49188e-07	6.82627
15	8736290	rs41750419	1.49188e-07	6.82627
15	8736885	rs134665586	1.49188e-07	6.82627
15	8737951	NA	3.6775e-07	6.43445
15	8737970	rs41750420	3.6775e-07	6.43445
15	8737996	rs41750421	1.49188e-07	6.82627
15	8738219	NA	1.49188e-07	6.82627
15	8738280	rs41750424	1.49188e-07	6.82627
15	8738497	rs41750426	1.49188e-07	6.82627
15	8738516	rs41750427	1.49188e-07	6.82627
15	8738687	rs41750428	1.49188e-07	6.82627
15	8739000	rs41750429	1.49188e-07	6.82627
15	8739019	rs41750430	1.35487e-06	5.8681
15	8739136	rs41751431	1.49188e-07	6.82627
15	8739576	rs41751432	1.49188e-07	6.82627
15	8739845	rs41751433	1.74082e-06	5.75925
15	8739965	rs109528673	1.49188e-07	6.82627
15	8739987	rs110526502	1.49188e-07	6.82627
15	8740103	rs134878349	1.49188e-07	6.82627
15	8740130	rs41751435	1.49188e-07	6.82627
15	8740242	rs41751436	1.49188e-07	6.82627
15	8740265	rs41751437	1.49188e-07	6.82627
15	8740682	rs41751439	1.49188e-07	6.82627
15	8742031	rs41751442	1.49188e-07	6.82627
15	8742060	rs41751443	1.49188e-07	6.82627
15	8742071	rs41751444	1.49188e-07	6.82627
15	8742915	rs41751445	1.56303e-08	7.80603
15	8743830	rs41751447	1.49188e-07	6.82627
15	8744747	rs41751450	2.3861e-06	5.62231
15	8744757	rs41751451	1.49188e-07	6.82627
15	8744845	rs41751452	1.49188e-07	6.82627
15	8745087	rs41751453	1.49188e-07	6.82627
15	8746986	rs41582082	5.03143e-07	6.29831
15	8748224	rs41751457	1.49188e-07	6.82627
15	8748557	rs41751458	1.49188e-07	6.82627
15	8749948	rs41750396	1.49188e-07	6.82627
15	8750068	rs41750395	1.49188e-07	6.82627
15	8752050	rs208726186	1.49188e-07	6.82627
15	8752110	rs210765412	1.49188e-07	6.82627
15	8754224	rs41750389	1.65424e-08	7.7814
15	8754341	NA	1.75831e-06	5.7549
15	8765919	rs207602123	4.77817e-07	6.32074
15	8784966	rs41749575	4.56391e-08	7.34066
15	8785437	rs41749574	1.38957e-06	5.85712
15	8787190	rs41749570	4.56391e-08	7.34066
15	8787201	rs41749569	4.56391e-08	7.34066
15	8787228	rs41749567	4.56391e-08	7.34066
15	8787411	rs41749566	4.56391e-08	7.34066
15	8787775	rs41749564	4.56391e-08	7.34066
15	8788017	rs41749563	4.56391e-08	7.34066
15	8789239	rs110605095	4.56391e-08	7.34066
15	8789275	rs110430504	4.56391e-08	7.34066
15	8789279	rs109441660	4.56391e-08	7.34066
15	8789448	rs110638279	4.56391e-08	7.34066
15	8789476	rs110867392	4.56391e-08	7.34066
15	8789789	rs110387359	4.56391e-08	7.34066
15	8792714	rs109383946	6.57317e-07	6.18223
15	8792995	rs41749554	4.56391e-08	7.34066
15	8794029	rs41749545	4.56391e-08	7.34066
15	8794138	rs41749544	4.56391e-08	7.34066
15	8795224	rs110891751	4.56391e-08	7.34066
15	8797811	rs41749543	4.56391e-08	7.34066
15	8798044	rs377876067	4.56391e-08	7.34066
15	8800808	rs41749540	4.56391e-08	7.34066
15	8802104	rs135511947	4.56391e-08	7.34066
15	8802344	rs207583900	4.56391e-08	7.34066
15	8802762	rs41749537	4.56391e-08	7.34066
15	8803585	rs209110269	4.56391e-08	7.34066
15	8807111	rs41749533	4.56391e-08	7.34066
15	8808647	rs41749535	4.56391e-08	7.34066
15	8810740	rs41748496	4.56391e-08	7.34066
15	8811958	rs41748498	4.56391e-08	7.34066
15	8813403	rs41748499	4.56391e-08	7.34066
15	8814482	rs382137524	7.36173e-07	6.13302
15	8815362	rs134296550	4.56391e-08	7.34066
15	8815579	rs136511308	4.56391e-08	7.34066
15	8824045	rs41748524	4.56391e-08	7.34066
15	8828273	rs41748495	4.56391e-08	7.34066
15	8830197	rs41748491	4.56391e-08	7.34066
15	8830291	rs134716109	4.56391e-08	7.34066
15	8830322	rs136276904	4.56391e-08	7.34066
15	8830366	rs384402176	4.56391e-08	7.34066
15	8832294	rs137310112	4.56391e-08	7.34066
15	8833749	NA	4.56391e-08	7.34066
15	8834914	rs41747315	4.56391e-08	7.34066
15	8835219	rs730853715	4.5386e-07	6.34308
15	8836341	rs41747319	4.56391e-08	7.34066
15	8839343	rs41748443	4.56391e-08	7.34066
15	8840444	rs800174372	4.56391e-08	7.34066
15	8840450	rs109141446	4.56391e-08	7.34066
15	8841979	rs41748466	2.602e-08	7.58469
16	1823258	rs211166165	4.12804e-08	7.38426
17	23226494	rs382455091	5.32595e-07	6.2736
17	23226737	rs383109039	5.32595e-07	6.2736
17	23227704	rs377877820	5.32595e-07	6.2736
17	23235111	rs384893331	2.95767e-07	6.52905
17	23252381	rs383127732	4.28395e-07	6.36816
17	23252996	rs109569799	4.28395e-07	6.36816
17	23255690	rs382775719	4.28395e-07	6.36816
17	23256649	rs471692661	2.53204e-07	6.59653
17	23260198	rs383593150	4.28395e-07	6.36816
17	23260680	rs384500772	4.28395e-07	6.36816
17	23261505	rs384431109	4.28395e-07	6.36816
17	23263113	rs207720022	2.53204e-07	6.59653
17	23265782	rs380470086	2.53204e-07	6.59653
17	23275880	rs382722322	2.53204e-07	6.59653
17	23281349	rs380783310	4.28395e-07	6.36816
17	23287670	rs383287783	1.28963e-07	6.88953
17	23298129	rs380061554	2.07293e-06	5.68342
17	23299445	rs378499759	1.28963e-07	6.88953
17	23300269	rs383460994	1.28963e-07	6.88953
17	23301869	rs210548736	2.07293e-06	5.68342
17	23304897	rs382399074	1.28963e-07	6.88953
17	23306334	NA	1.28963e-07	6.88953
17	23307288	rs210497027	2.27781e-06	5.64248
17	23308796	rs208158001	1.28963e-07	6.88953
17	23312427	rs210927927	1.28963e-07	6.88953
17	23386094	rs383123985	1.89872e-06	5.72154
17	23387401	rs209820905	1.89872e-06	5.72154
17	23390344	rs383847099	1.89872e-06	5.72154
17	23390742	rs384653820	1.89872e-06	5.72154
17	23409694	NA	1.62638e-06	5.78878
17	23411240	rs210170724	1.89872e-06	5.72154
17	23413463	rs382953431	2.8535e-07	6.54462
17	23418540	rs379785882	7.39712e-07	6.13094
17	23420333	rs383254374	7.39712e-07	6.13094
17	23442112	rs208970851	7.39712e-07	6.13094
17	39354863	rs459417776	1.56144e-06	5.80647
17	71814036	rs378582680	1.49505e-06	5.82534
17	71816631	rs380649931	1.49505e-06	5.82534
17	71817209	rs384083777	1.49505e-06	5.82534
17	71826590	rs384409268	1.91625e-07	6.71755
17	71826913	rs379242352	4.08227e-07	6.3891
20	202333	rs379281551	1.40232e-07	6.85315
20	208888	rs378652066	1.40232e-07	6.85315
20	13001968	rs458110935	2.24972e-06	5.64787
20	13012540	rs520050342	9.074e-07	6.0422
20	13034070	rs451373171	1.5062e-06	5.82212
20	13039455	rs385171063	9.68682e-08	7.01382
20	13266738	NA	1.97477e-06	5.70448
20	13314247	NA	1.12264e-07	6.94976
20	35059415	rs41941680	4.90937e-07	6.30897
20	45209676	NA	2.41442e-06	5.61719
20	45229137	rs109693577	1.43986e-06	5.84168
20	45229226	rs110351056	1.43986e-06	5.84168
20	45232061	rs384477773	1.43986e-06	5.84168
20	45234836	rs110211412	1.43986e-06	5.84168
21	4886753	rs209637341	1.50119e-06	5.82356
21	4886842	rs378075292	1.50119e-06	5.82356
21	4886845	rs381581845	1.50119e-06	5.82356
21	12544309	rs482879949	2.36027e-07	6.62704
21	12545130	rs209055373	2.36027e-07	6.62704
21	12550709	rs110352059	2.36027e-07	6.62704
21	12550895	rs110709852	2.36027e-07	6.62704
21	29190236	rs211149344	1.76572e-06	5.75308
21	49874647	rs799429724	4.59548e-07	6.33767
21	49886492	rs470624328	4.59548e-07	6.33767
21	49888382	rs459040780	9.20891e-08	7.03579
21	68196857	rs377840205	1.83398e-06	5.73661
21	68196938	rs384157848	1.83398e-06	5.73661
21	68197229	rs209289459	1.83398e-06	5.73661
21	68197778	rs211385234	9.66942e-07	6.0146
21	68202110	rs380335011	1.83398e-06	5.73661
21	68208661	rs382682338	1.83398e-06	5.73661
21	68209030	rs377920546	1.83398e-06	5.73661
21	68216295	rs385910014	1.83398e-06	5.73661
21	68220089	rs381085589	1.83398e-06	5.73661
21	68231155	rs382614387	1.83398e-06	5.73661
21	68232474	rs469003241	1.83398e-06	5.73661
21	68235737	rs381837624	1.83398e-06	5.73661
21	68236005	rs378538509	1.83398e-06	5.73661
21	68237422	rs208656464	1.23225e-06	5.9093
21	68238796	rs378559525	1.83398e-06	5.73661
21	68239779	rs382682790	1.83398e-06	5.73661
21	68244443	rs384649540	9.76843e-07	6.01018
21	68245653	rs476343242	1.83398e-06	5.73661
21	68247542	rs209743721	1.83398e-06	5.73661
21	68248866	rs208680985	6.47208e-07	6.18896
21	68248928	rs207594093	1.83398e-06	5.73661
21	68250944	rs385191681	8.01943e-07	6.09586
21	68254697	rs385405769	1.83398e-06	5.73661
21	68254705	rs384299847	1.83398e-06	5.73661
21	68254962	rs380089715	1.83398e-06	5.73661
21	68255676	rs379670413	1.83398e-06	5.73661
21	68255766	rs382082455	1.83398e-06	5.73661
21	68255995	rs385892603	1.83398e-06	5.73661
21	68256698	rs380398864	1.83398e-06	5.73661
21	68256902	rs378161397	1.83398e-06	5.73661
21	68257081	rs378573003	1.83398e-06	5.73661
21	68257170	rs382359789	1.83398e-06	5.73661
21	68258461	rs380112622	1.83398e-06	5.73661
21	68258598	rs380161553	1.83398e-06	5.73661
21	68258623	NA	1.83398e-06	5.73661
21	68258784	rs207631833	1.83398e-06	5.73661
21	68258813	NA	1.83398e-06	5.73661
21	68258950	rs385293198	1.83398e-06	5.73661
21	68259273	rs207581582	4.93209e-07	6.30697
21	68259737	rs378101744	1.83398e-06	5.73661
21	68259847	NA	1.83398e-06	5.73661
21	68261245	rs377971933	9.76843e-07	6.01018
21	68261522	rs378192039	1.83398e-06	5.73661
21	68261812	rs384044539	1.83398e-06	5.73661
21	68261848	rs380714087	1.83398e-06	5.73661
21	68262186	rs384783486	1.11785e-06	5.95162
21	68262469	rs385631574	1.83398e-06	5.73661
21	68262579	NA	1.83398e-06	5.73661
21	68263134	rs381639793	1.83398e-06	5.73661
21	68263654	rs378650503	1.83398e-06	5.73661
21	68263663	rs447136883	1.83398e-06	5.73661
21	68263699	rs381665284	1.71232e-06	5.76642
21	68263729	NA	1.71232e-06	5.76642
21	68264779	rs383325958	1.83398e-06	5.73661
21	68264826	rs381567515	1.83398e-06	5.73661
21	68264843	rs209554852	1.83398e-06	5.73661
21	68264941	rs210843171	1.83398e-06	5.73661
21	68265008	rs384422638	1.83398e-06	5.73661
21	68265043	rs385285551	1.54711e-06	5.81048
21	68265044	rs382810874	1.54711e-06	5.81048
21	68265066	NA	1.54711e-06	5.81048
21	68265134	rs133092033	1.83398e-06	5.73661
21	68265306	rs380084893	1.83398e-06	5.73661
21	68265454	rs378115838	1.83398e-06	5.73661
21	68265888	rs381832079	1.83398e-06	5.73661
21	68266058	rs462358413	1.83398e-06	5.73661
21	68267019	rs471195618	1.83398e-06	5.73661
21	68267373	rs384042394	1.83398e-06	5.73661
21	68267701	rs382808433	1.83398e-06	5.73661
21	68267851	rs385987467	1.83398e-06	5.73661
21	68267898	rs435820577	1.83398e-06	5.73661
21	68267900	rs472385824	1.83398e-06	5.73661
21	68270485	rs381305483	1.83398e-06	5.73661
21	68291956	rs384679019	1.83398e-06	5.73661
21	68299895	NA	1.62509e-07	6.78912
21	68308680	rs385422943	1.83398e-06	5.73661
21	68313163	rs434051592	1.83398e-06	5.73661
21	68315294	rs210797928	1.23225e-06	5.9093
21	68315881	rs384394285	1.83398e-06	5.73661
21	68320232	rs378142399	4.41951e-07	6.35463
21	68322950	rs209302601	8.01943e-07	6.09586
21	68325307	rs454892118	8.01943e-07	6.09586
21	68327035	rs441869412	1.96809e-06	5.70596
21	68327984	rs436290521	8.01943e-07	6.09586
21	68343789	rs382831185	8.01943e-07	6.09586
21	68346802	rs211199721	1.79434e-07	6.7461
21	68348597	rs208028063	1.64706e-06	5.78329
21	68350590	rs450319309	1.79434e-07	6.7461
23	14515194	NA	1.50135e-06	5.82352
23	14562162	NA	8.85926e-07	6.0526
23	14626213	rs719500101	2.26692e-06	5.64456
23	14700463	rs385966148	2.19803e-06	5.65797
23	14751077	rs380163009	8.85926e-07	6.0526
23	15396223	rs379355441	9.29221e-07	6.03188
23	15396268	rs723725711	8.14447e-07	6.08914
23	15781973	rs383934845	2.08949e-07	6.67996
23	16226142	NA	1.28143e-07	6.89231
24	4096809	rs432766648	2.33115e-06	5.63243
24	4151883	rs208776033	5.80069e-07	6.23652
24	4159535	rs475726740	2.62748e-10	9.58046
24	4161584	rs721087344	5.16675e-10	9.28678
24	4161585	rs445773556	5.16675e-10	9.28678
24	4610850	NA	3.05227e-07	6.51538
24	4772590	rs133389969	2.39607e-06	5.6205
24	6196266	rs208569972	1.21134e-06	5.91673
24	6603103	rs381998951	1.63397e-06	5.78676
24	6608304	rs380897808	1.63397e-06	5.78676
24	6613753	rs379786189	1.63397e-06	5.78676
24	6621723	rs382621889	1.70788e-07	6.76754
24	6622298	rs471425032	1.0716e-06	5.96997
24	6623037	rs442712459	9.15254e-08	7.03846
24	6625054	rs109008088	1.0716e-06	5.96997
24	6647013	rs521442992	1.78801e-10	9.74763
24	6647014	rs136101929	1.78801e-10	9.74763
24	6649737	rs380214248	1.70788e-07	6.76754
24	6649952	NA	1.70788e-07	6.76754
24	6856280	rs799286214	1.95013e-08	7.70994
24	6857792	rs378325245	4.27239e-08	7.36933
24	6858438	rs799151500	1.95013e-08	7.70994
24	6861179	rs464326438	1.95013e-08	7.70994
24	6939507	rs470022980	4.00079e-14	13.3979
24	6949341	rs453974403	4.00079e-14	13.3979
24	6952610	rs380379723	3.67957e-13	12.4342
24	6953194	rs208603893	4.57612e-11	10.3395
24	6959079	rs134021554	3.67957e-13	12.4342
24	6964528	rs384741890	2.03549e-09	8.69133
24	6979264	rs385789229	1.08036e-07	6.96643
24	7004450	rs381287656	1.08036e-07	6.96643
24	7004756	rs385437537	2.64556e-10	9.57748
24	7004917	rs380080468	1.08036e-07	6.96643
24	7006831	rs378533977	8.98996e-08	7.04624
24	7006923	rs383318792	1.08036e-07	6.96643
24	7008000	rs210305328	5.61938e-07	6.25031
24	7008730	rs207602981	9.24164e-07	6.03425
24	7019274	rs210816393	3.52165e-08	7.45325
24	7069348	NA	4.74593e-12	11.3237
24	7072657	NA	4.74593e-12	11.3237
24	7072976	rs378953969	4.74593e-12	11.3237
24	7107594	rs385487437	8.48603e-08	7.0713
24	7109116	rs876331789	5.78761e-07	6.2375
24	7109120	rs876471773	5.78761e-07	6.2375
24	7133011	rs134661872	3.99387e-08	7.39861
24	7133841	rs136302846	3.99387e-08	7.39861
24	7134658	rs134598871	6.41361e-08	7.1929
24	7134669	rs135345116	3.99387e-08	7.39861
24	7134964	rs133419072	3.99387e-08	7.39861
24	7135126	rs134780644	1.51249e-07	6.82031
24	7145373	rs42752545	1.65891e-06	5.78018
24	7147634	rs136805357	1.17501e-06	5.92996
24	7163608	rs134808766	1.00091e-11	10.9996
24	7166348	rs110666975	1.00091e-11	10.9996
24	7173693	rs137631932	1.33126e-06	5.87574
24	7173835	rs135504684	1.00091e-11	10.9996
24	7175350	rs133616526	1.77748e-06	5.7502
24	7183071	rs210729719	1.00091e-11	10.9996
24	7195944	rs133110055	1.00091e-11	10.9996
24	7197417	rs381788716	2.42002e-10	9.61618
24	7197639	rs378786451	1.33126e-06	5.87574
24	7199069	rs136264873	1.33126e-06	5.87574
24	7200515	NA	1.33126e-06	5.87574
24	7206037	rs136976325	1.33126e-06	5.87574
24	7209393	rs135961581	1.33126e-06	5.87574
24	7209734	rs136868523	1.00091e-11	10.9996
24	7211258	rs137741039	1.00091e-11	10.9996
24	7214150	rs133798971	1.00091e-11	10.9996
24	7220945	rs211290681	1.00091e-11	10.9996
24	7249962	rs132973257	1.09094e-10	9.9622
24	7265801	rs210962822	1.09094e-10	9.9622
24	7265805	rs209732441	1.09094e-10	9.9622
24	7265811	rs211561702	1.09094e-10	9.9622
24	7265813	rs209285314	1.09094e-10	9.9622
24	7267759	rs137151413	1.09094e-10	9.9622
24	7274613	rs135209557	1.09094e-10	9.9622
24	7278685	rs42043901	1.09094e-10	9.9622
24	7279682	rs384534273	1.09094e-10	9.9622
24	7286305	rs134958598	1.09094e-10	9.9622
24	7288452	rs133580815	1.09094e-10	9.9622
24	7290252	rs132925221	2.95427e-10	9.52955
24	7292782	rs209044565	1.09094e-10	9.9622
24	7306141	rs135719131	8.06642e-07	6.09332
24	7306227	rs478657966	5.38441e-12	11.2689
24	7307158	rs134976660	8.06642e-07	6.09332
24	7311927	rs137683230	1.32038e-06	5.8793
24	7316066	rs137302482	1.88107e-06	5.7256
24	7324854	rs137787554	1.32038e-06	5.8793
24	7325340	rs137330699	1.32038e-06	5.8793
24	7325468	rs136507565	1.32038e-06	5.8793
24	7329175	rs41575291	1.32038e-06	5.8793
24	7336165	rs133296170	1.8766e-06	5.72663
24	7336824	rs134324352	1.32038e-06	5.8793
24	7339758	rs134963203	1.59438e-06	5.79741
24	7344052	rs133732000	2.40087e-06	5.61963
24	7345574	rs382372107	1.97325e-06	5.70482
24	7347006	rs132692895	1.97325e-06	5.70482
24	7359510	rs134020285	1.97325e-06	5.70482
24	7364866	rs137496349	1.97325e-06	5.70482
24	7365665	rs133022151	1.97325e-06	5.70482
24	7373502	rs379980981	2.76189e-11	10.5588
24	7409482	rs384382476	5.47661e-12	11.2615
24	7430723	rs381668629	4.49067e-10	9.34769
24	7551897	rs379862847	1.85435e-09	8.73181
24	7719204	rs137350875	7.7003e-12	11.1135
24	7757768	rs137537325	6.10345e-14	13.2144
24	7766947	rs132693952	6.55429e-14	13.1835
24	7769064	rs137532194	6.55429e-14	13.1835
24	7771913	rs382019123	6.55429e-14	13.1835
24	7773719	rs380151538	1.64641e-07	6.78346
24	7774313	rs384171524	1.03683e-14	13.9843
24	7777148	rs132886875	5.48211e-09	8.26105
24	7780285	rs133034112	6.55429e-14	13.1835
24	7780637	rs382643817	6.55429e-14	13.1835
24	7781497	rs110749977	4.60775e-08	7.33651
24	7781500	rs109889109	4.60775e-08	7.33651
24	7784987	rs133655457	4.60775e-08	7.33651
24	7785172	rs134474003	1.02878e-09	8.98768
24	7785357	rs133766226	4.60775e-08	7.33651
24	7785747	rs135101789	4.6894e-08	7.32888
24	7785851	rs41645744	4.60775e-08	7.33651
24	7785967	rs41645742	4.60775e-08	7.33651
24	7788000	rs378018236	6.55429e-14	13.1835
24	7789262	rs135342916	6.55429e-14	13.1835
24	7789401	rs455986885	4.16437e-14	13.3805
24	7790469	rs137248955	1.75272e-09	8.75629
24	7791884	rs134111269	1.75272e-09	8.75629
24	7791994	rs211329913	5.45219e-09	8.26343
24	7792847	rs134397602	6.55429e-14	13.1835
24	7792876	NA	5.37875e-14	13.2693
24	7795987	rs136450862	1.85828e-10	9.73089
24	7796319	rs133285978	1.26404e-09	8.89824
24	7796360	rs134985879	1.85828e-10	9.73089
24	7796651	rs133808272	1.85828e-10	9.73089
24	7798335	rs137018057	1.85828e-10	9.73089
24	7798981	rs132891464	1.85828e-10	9.73089
24	7799250	rs133670334	1.26404e-09	8.89824
24	7800123	rs385716032	1.85828e-10	9.73089
24	7801483	rs383806364	1.26404e-09	8.89824
24	7801553	rs136359669	1.58863e-08	7.79898
24	7804437	rs137763606	1.85828e-10	9.73089
24	7804515	rs133375229	3.30311e-09	8.48108
24	7804766	rs134434804	7.24401e-10	9.14002
24	7808758	rs134577866	3.74018e-10	9.42711
24	7809222	rs380074225	6.55429e-14	13.1835
24	7810798	NA	7.7517e-13	12.1106
24	7811014	rs137207391	1.75421e-12	11.7559
24	7811719	rs447326392	1.75421e-12	11.7559
24	7812267	rs134599511	2.17636e-11	10.6623
24	7813352	rs134783772	1.75421e-12	11.7559
24	7814105	rs133712555	6.186e-07	6.20859
24	7814348	rs137362837	1.42956e-14	13.8448
24	7815179	NA	2.32214e-13	12.6341
24	7816829	rs134286365	2.32214e-13	12.6341
24	7817901	NA	1.75421e-12	11.7559
24	7819182	rs134981763	3.3666e-13	12.4728
24	7819798	rs137204824	2.32214e-13	12.6341
24	7821306	rs384855597	1.75421e-12	11.7559
24	7822128	rs136475117	2.17636e-11	10.6623
24	7824012	rs133704357	2.32214e-13	12.6341
24	7824466	rs133056527	1.75421e-12	11.7559
24	7828117	rs137145447	6.60137e-11	10.1804
24	7830586	rs384479795	2.16164e-10	9.66522
24	7831434	rs137556367	1.75421e-12	11.7559
24	7831444	rs133534034	1.75421e-12	11.7559
24	7831488	rs137321169	1.75421e-12	11.7559
24	7831492	rs136460645	1.75421e-12	11.7559
24	7831541	rs134951687	1.75421e-12	11.7559
24	7831615	rs136525685	1.75421e-12	11.7559
24	7832813	rs133633251	1.42956e-14	13.8448
24	7832835	rs134969614	1.42956e-14	13.8448
24	7832933	rs133120337	2.32214e-13	12.6341
24	7833056	rs137142919	7.50213e-12	11.1248
24	7833140	rs137322379	2.49947e-11	10.6022
24	7833356	rs136581407	2.32214e-13	12.6341
24	7833577	rs134011471	2.32214e-13	12.6341
24	7833629	rs136347710	2.32214e-13	12.6341
24	7833646	rs133526590	2.32214e-13	12.6341
24	7833647	rs135093248	2.32214e-13	12.6341
24	7833717	rs380191366	2.32214e-13	12.6341
24	7833727	rs382935129	2.32214e-13	12.6341
24	7833770	rs137318369	2.32214e-13	12.6341
24	7833826	rs136150011	2.32214e-13	12.6341
24	7833858	rs136920694	2.32214e-13	12.6341
24	7833889	rs134429973	2.32214e-13	12.6341
24	7833896	rs136113968	2.32214e-13	12.6341
24	7833945	NA	2.32214e-13	12.6341
24	7833971	rs133779822	7.7517e-13	12.1106
24	7834259	rs136587659	2.32214e-13	12.6341
24	7834304	rs133977751	2.32214e-13	12.6341
24	7834305	rs137494173	2.32214e-13	12.6341
24	7834410	rs132883169	1.22518e-11	10.9118
24	7834453	NA	1.12e-12	11.9508
24	7834524	rs380556821	2.32214e-13	12.6341
24	7834603	rs381942161	2.32214e-13	12.6341
24	7834636	rs378196402	2.32214e-13	12.6341
24	7834666	rs381164861	2.32214e-13	12.6341
24	7834765	rs383811153	2.32214e-13	12.6341
24	7835034	rs134497440	2.32214e-13	12.6341
24	7835225	rs382274081	2.32214e-13	12.6341
24	7835344	rs133402169	2.32214e-13	12.6341
24	7835475	rs134591832	2.32214e-13	12.6341
24	7835529	rs135771305	2.32214e-13	12.6341
24	7835554	rs133531041	2.32214e-13	12.6341
24	7835723	rs134772008	2.32214e-13	12.6341
24	7835878	rs136194527	2.49947e-11	10.6022
24	7836125	rs134942742	2.32214e-13	12.6341
24	7836126	rs137824304	2.32214e-13	12.6341
24	7836201	rs134170474	2.32214e-13	12.6341
24	7836289	rs135727646	2.32214e-13	12.6341
24	7836337	NA	3.34853e-14	13.4751
24	7836619	rs134909521	3.34853e-14	13.4751
24	7836626	rs137491792	3.34853e-14	13.4751
24	7836899	rs132876196	2.32214e-13	12.6341
24	7837104	rs137093846	2.32214e-13	12.6341
24	7837247	rs135495105	2.32214e-13	12.6341
24	7837370	rs133490343	2.32214e-13	12.6341
24	7837386	rs134325922	2.32214e-13	12.6341
24	7837523	rs136230042	2.32214e-13	12.6341
24	7837554	rs384973185	2.32214e-13	12.6341
24	7837639	rs381526633	2.32214e-13	12.6341
24	7837709	rs210118697	2.32214e-13	12.6341
24	7837762	rs133195410	2.32214e-13	12.6341
24	7837810	rs134439560	2.32214e-13	12.6341
24	7837874	NA	2.49947e-11	10.6022
24	7837963	rs137829735	2.32214e-13	12.6341
24	7838324	rs133395022	2.32214e-13	12.6341
24	7838350	rs137268142	2.32214e-13	12.6341
24	7838375	rs800878589	2.32214e-13	12.6341
24	7838581	rs134353682	2.32214e-13	12.6341
24	7838701	rs135887929	2.49947e-11	10.6022
24	7838842	rs799574833	5.22487e-14	13.2819
24	7839195	NA	3.34853e-14	13.4751
24	7839895	rs132740348	3.34853e-14	13.4751
24	7842077	rs134947318	3.34853e-14	13.4751
24	7849940	rs132871734	3.34853e-14	13.4751
24	7855470	rs134292796	3.34853e-14	13.4751
24	7857368	rs1117734641	3.34853e-14	13.4751
24	7857369	rs1114553203	3.34853e-14	13.4751
24	7859197	rs133520449	3.34853e-14	13.4751
24	7865847	rs133835917	3.34853e-14	13.4751
24	7868013	rs135116783	3.34853e-14	13.4751
24	7869039	rs382672654	3.34853e-14	13.4751
24	7869097	rs1117637337	3.34853e-14	13.4751
24	7993845	rs109937191	4.08684e-09	8.38861
24	7993888	rs109626990	4.08684e-09	8.38861
24	7993892	rs109243434	4.08684e-09	8.38861
24	7993930	rs42900813	4.08684e-09	8.38861
24	10163946	rs385230524	1.36289e-06	5.86554
24	10251477	rs381601494	1.80264e-06	5.74409
24	10259467	rs381603781	8.77188e-07	6.05691
24	13946472	rs110980566	1.57751e-07	6.80203
24	13950888	rs109510383	1.3027e-07	6.88516
24	13956760	rs379656891	8.70471e-09	8.06025
24	13957817	rs453434198	1.55695e-06	5.80773
24	13958711	NA	2.23357e-07	6.651
24	13963533	NA	1.62833e-06	5.78826
24	13965077	rs385808636	1.12025e-06	5.95069
24	14798073	NA	5.65391e-07	6.24765
24	14805187	rs210345254	4.34594e-07	6.36192
24	22194507	NA	2.17849e-11	10.6618
24	27760713	rs42356573	1.45689e-06	5.83657
24	27765588	rs42356592	1.08549e-06	5.96437
24	27767861	NA	6.60835e-07	6.17991
24	27777711	rs109519340	1.08549e-06	5.96437
24	27778855	rs42356574	6.60835e-07	6.17991
24	27936737	NA	1.92836e-06	5.71481
24	27939337	rs377986173	1.25901e-06	5.89997
24	27939353	rs378589334	1.25901e-06	5.89997
24	27942155	rs207776253	2.27581e-06	5.64286
24	27945080	rs211242402	1.70431e-08	7.76845
24	27945204	rs208071878	2.91406e-07	6.5355
24	27945587	rs41645323	6.54074e-07	6.18437
24	27945882	rs41645324	6.54074e-07	6.18437
24	27946112	rs41645325	6.54074e-07	6.18437
24	27946165	rs41645326	7.36153e-08	7.13303
24	27947088	rs209652693	6.54074e-07	6.18437
24	27947444	rs109136820	6.54074e-07	6.18437
24	27947477	rs208600333	6.54074e-07	6.18437
24	27947929	rs211004195	6.54074e-07	6.18437
24	27948048	rs208870225	4.2978e-07	6.36675
24	27948056	rs209875626	4.2978e-07	6.36675
24	27948094	rs208129793	6.54074e-07	6.18437
24	27948159	rs210603273	4.99983e-07	6.30104
24	27948283	rs207672706	6.54074e-07	6.18437
24	27948498	rs209056572	6.54074e-07	6.18437
24	27949260	rs133833225	6.54074e-07	6.18437
24	27949768	rs41645328	6.54074e-07	6.18437
24	27950039	rs41645327	6.54074e-07	6.18437
24	27950481	rs137111075	2.16459e-06	5.66462
24	27950636	rs209920562	6.54074e-07	6.18437
24	27950661	rs210892327	6.54074e-07	6.18437
24	27950822	rs383947227	1.299e-06	5.88639
24	27950825	rs208266867	6.54074e-07	6.18437
24	27951670	rs209494295	4.2978e-07	6.36675
24	27952148	rs134998466	6.54074e-07	6.18437
24	27952318	rs109069910	3.80434e-07	6.41972
24	27952323	rs386049338	6.54074e-07	6.18437
24	27952515	rs133216765	6.54074e-07	6.18437
24	27953189	rs210143774	6.54074e-07	6.18437
24	27954067	rs133412966	6.54074e-07	6.18437
24	27954526	rs380700715	6.54074e-07	6.18437
24	27955008	rs208335696	6.54074e-07	6.18437
24	27955185	rs207772473	1.63726e-07	6.78588
24	27955226	NA	2.91406e-07	6.5355
24	27955273	NA	3.29055e-07	6.48273
24	27957833	rs378674764	6.54074e-07	6.18437
24	27957836	rs383842497	6.54074e-07	6.18437
24	27957839	rs132646736	6.54074e-07	6.18437
24	27957899	rs110782430	6.54074e-07	6.18437
24	27957936	rs133909636	6.54074e-07	6.18437
24	27957940	rs135188832	6.54074e-07	6.18437
24	27957964	rs132799686	6.54074e-07	6.18437
24	27957967	rs137060063	6.54074e-07	6.18437
24	27958040	rs109827821	6.54074e-07	6.18437
24	27958075	rs211348788	6.54074e-07	6.18437
24	27958103	rs207687193	6.54074e-07	6.18437
24	27958130	rs109425779	6.54074e-07	6.18437
24	27958369	rs109501750	6.54074e-07	6.18437
24	27958402	rs135215313	6.54074e-07	6.18437
24	27959054	rs210315116	6.54074e-07	6.18437
24	27959084	rs211594363	6.54074e-07	6.18437
24	27959085	rs208778831	6.54074e-07	6.18437
24	27959098	rs455671180	6.54074e-07	6.18437
24	27959114	rs208334319	6.54074e-07	6.18437
24	27959117	rs209813126	6.54074e-07	6.18437
24	27959136	rs211647380	6.54074e-07	6.18437
24	27959161	NA	6.54074e-07	6.18437
24	27959233	rs208051031	6.54074e-07	6.18437
24	27959242	rs209563593	6.54074e-07	6.18437
24	27959280	rs132992355	6.54074e-07	6.18437
24	27959301	rs109115484	6.54074e-07	6.18437
24	27959329	rs109622828	6.54074e-07	6.18437
24	27960382	rs134055810	6.54074e-07	6.18437
24	27960408	rs133778885	6.54074e-07	6.18437
24	27960429	NA	6.54074e-07	6.18437
24	27960550	NA	6.54074e-07	6.18437
24	27960554	NA	6.54074e-07	6.18437
24	27960583	NA	4.99983e-07	6.30104
24	27960624	NA	6.54074e-07	6.18437
24	27960639	NA	6.54074e-07	6.18437
24	27960770	rs110195979	6.54074e-07	6.18437
24	27960796	rs134438557	6.54074e-07	6.18437
24	27961517	rs721668450	6.54074e-07	6.18437
24	27961614	rs109032067	6.54074e-07	6.18437
24	27961948	rs110135229	2.01939e-06	5.69478
24	27962264	rs209939930	6.54074e-07	6.18437
24	27962298	rs210588548	6.54074e-07	6.18437
24	27962471	rs207826186	6.54074e-07	6.18437
24	27962708	rs798390790	4.2978e-07	6.36675
24	27962861	rs136999563	6.54074e-07	6.18437
24	27962890	rs135159852	6.54074e-07	6.18437
24	27962951	rs137741743	6.54074e-07	6.18437
24	27963057	rs379929436	6.54074e-07	6.18437
24	27963097	rs378031555	6.54074e-07	6.18437
24	27963535	rs109583184	1.90437e-06	5.72025
24	27964544	rs137172708	6.54074e-07	6.18437
24	27964560	rs110318084	6.54074e-07	6.18437
24	27964621	rs110722956	6.54074e-07	6.18437
24	28007641	rs383154000	2.14175e-08	7.66923
24	32306779	rs42496419	5.93958e-07	6.22624
24	32803909	rs43174927	5.32773e-07	6.27346
24	32807767	rs41624250	5.32773e-07	6.27346
24	32808524	rs43174920	5.32773e-07	6.27346
24	32808645	rs43174919	5.32773e-07	6.27346
24	32808648	rs43174918	5.32773e-07	6.27346
24	32810431	rs43176238	5.32773e-07	6.27346
24	32811844	rs43176237	5.32773e-07	6.27346
24	32813928	rs42606865	5.32773e-07	6.27346
24	32814007	rs109751219	5.32773e-07	6.27346
24	32814316	rs454697177	5.32773e-07	6.27346
24	32814372	rs1116758270	5.32773e-07	6.27346
24	32814701	rs1116055300	5.32773e-07	6.27346
24	32814842	rs1116433463	5.32773e-07	6.27346
24	32814886	rs1114823074	5.32773e-07	6.27346
24	32815016	rs110758395	5.32773e-07	6.27346
24	32815111	NA	5.32773e-07	6.27346
24	32815263	rs42606852	5.35939e-08	7.27088
24	32815366	rs42606851	5.32773e-07	6.27346
24	32815436	rs42606850	5.32773e-07	6.27346
24	32815718	rs42606848	2.35432e-06	5.62813
24	32815798	rs42606847	5.32773e-07	6.27346
24	32815805	rs42606846	5.32773e-07	6.27346
24	32817348	rs378364652	3.65055e-07	6.43764
24	32818041	rs384492813	5.32773e-07	6.27346
24	32819304	rs1116451316	5.32773e-07	6.27346
24	32820000	rs210634488	5.32773e-07	6.27346
24	32820781	rs42615105	5.32773e-07	6.27346
24	32822949	rs42615098	5.32773e-07	6.27346
24	32822983	rs42615097	5.32773e-07	6.27346
24	32826696	rs42615087	5.32773e-07	6.27346
24	32827082	rs42615085	5.32773e-07	6.27346
24	32827149	rs42615084	5.32773e-07	6.27346
24	32827337	rs42615079	5.32773e-07	6.27346
24	32827338	NA	5.32773e-07	6.27346
24	33071865	rs110932327	1.56634e-06	5.80511
24	33087174	NA	8.59135e-07	6.06594
24	33088536	rs207716226	6.90343e-07	6.16094
24	33151533	rs207497553	7.56557e-08	7.12116
24	33168968	rs210978405	9.30909e-07	6.03109
24	33173050	rs208917079	9.30909e-07	6.03109
24	33177881	rs110146932	5.51107e-07	6.25876
24	33192054	rs379418541	9.30909e-07	6.03109
24	33193405	rs384506474	9.30909e-07	6.03109
24	33197830	rs110248017	2.3602e-07	6.62705
24	51361223	rs476538445	1.29474e-06	5.88782
24	51362094	rs449508084	1.73224e-06	5.76139
24	51362390	rs465514779	1.29474e-06	5.88782
24	51363633	rs477981186	1.28503e-07	6.89109
24	51364624	rs432430706	2.13184e-06	5.67125
24	51366224	rs461463064	2.33132e-06	5.6324
24	51371315	rs448622632	2.33132e-06	5.6324
24	51844306	NA	1.70333e-07	6.7687
24	51862515	rs464260491	4.06718e-07	6.39071
24	51864297	rs441317890	9.32247e-07	6.03047
24	51865737	NA	9.32247e-07	6.03047
24	51865884	rs475792975	9.32247e-07	6.03047
24	51866829	rs518690858	9.32247e-07	6.03047
24	51870847	rs479991087	2.40544e-06	5.61881
24	56437999	NA	5.62936e-07	6.24954
24	56438169	rs386078689	1.1311e-06	5.9465
24	56438196	rs379520733	1.1311e-06	5.9465
24	56438403	rs471476960	1.1311e-06	5.9465
26	3564204	rs211686371	2.27267e-06	5.64346
26	3567302	NA	1.21939e-06	5.91386
26	3569240	rs211159784	1.21939e-06	5.91386
27	41833089	rs383992432	4.79229e-07	6.31946
27	41833621	rs211449611	4.79229e-07	6.31946
27	41842583	rs210015267	1.59936e-07	6.79605
28	9803984	rs454231265	9.52959e-07	6.02093
28	42987433	rs718567805	1.84025e-06	5.73512
29	50242467	rs381115084	1.68747e-06	5.77276
29	50242470	rs384452615	1.68747e-06	5.77276

## Sheet: RES-GIN
CHR	BP_ARS1.2	SNP_rs	P	-log10(p)
1	61405339	rs381053014	2.40567e-06	5.61876
1	61405795	rs382795752	1.66361e-06	5.77895
1	61405861	rs475866616	1.66361e-06	5.77895
2	38412717	rs454395900	7.0997e-07	6.14876
2	38803764	rs384552992	4.60015e-07	6.33723
2	38812668	rs208288631	1.85029e-06	5.73276
2	39289088	NA	5.92586e-07	6.22725
2	39289092	NA	5.92586e-07	6.22725
2	39289094	NA	5.92586e-07	6.22725
2	39289095	NA	5.92586e-07	6.22725
2	39445072	rs383813964	1.93776e-06	5.7127
2	39741318	rs208209318	2.14328e-06	5.66892
2	39815072	rs209733063	2.08853e-06	5.68016
2	39826663	rs111028960	2.08853e-06	5.68016
2	39830018	rs110034768	9.86513e-07	6.0059
2	39840083	rs110552042	1.28373e-06	5.89153
2	39840084	rs109840477	1.28373e-06	5.89153
2	39842015	rs384460487	2.08853e-06	5.68016
2	47163019	rs382721024	1.56367e-06	5.80585
2	47163414	rs382556039	1.56367e-06	5.80585
2	47170597	NA	1.19057e-06	5.92425
2	55864420	rs135503453	7.602e-07	6.11907
2	76234116	rs42439607	1.36186e-07	6.86587
2	76253492	rs134138843	1.44032e-06	5.84154
2	76259718	NA	5.43269e-07	6.26499
2	76259720	NA	5.43269e-07	6.26499
2	76259807	rs42439575	5.43269e-07	6.26499
2	76259812	rs42439574	5.43269e-07	6.26499
2	76259814	rs42439573	5.43269e-07	6.26499
2	76259820	rs42439572	5.43269e-07	6.26499
2	76259824	rs42439571	5.43269e-07	6.26499
2	76259867	rs209710371	5.43269e-07	6.26499
2	76259871	rs42439570	5.43269e-07	6.26499
2	76259928	rs110179550	5.43269e-07	6.26499
2	76259934	rs42439569	5.43269e-07	6.26499
2	76259991	rs42439568	5.43269e-07	6.26499
2	76260063	rs42439567	5.43269e-07	6.26499
2	76260136	rs42439566	5.43269e-07	6.26499
2	76260237	rs42439565	5.43269e-07	6.26499
2	76260269	rs207988043	5.43269e-07	6.26499
2	76260302	rs42439564	5.43269e-07	6.26499
2	76260431	rs42439563	5.43269e-07	6.26499
2	76260441	rs42439562	5.43269e-07	6.26499
2	76260476	rs42439561	5.43269e-07	6.26499
2	76260719	rs42439560	5.43269e-07	6.26499
2	76268830	rs135930530	2.00993e-06	5.69682
2	92534464	rs380415222	9.02736e-07	6.04444
2	92596926	rs135169244	9.02736e-07	6.04444
2	92597020	rs136597043	9.02736e-07	6.04444
2	92597032	rs134208175	9.02736e-07	6.04444
2	92597394	rs136442556	9.02736e-07	6.04444
2	92597404	rs109483276	9.02736e-07	6.04444
2	92597921	NA	9.02736e-07	6.04444
2	92598396	rs134639868	9.02736e-07	6.04444
2	92598705	rs134115120	9.02736e-07	6.04444
2	92598749	rs110781433	9.02736e-07	6.04444
2	92598773	rs133146931	9.02736e-07	6.04444
2	92598778	NA	9.02736e-07	6.04444
2	92598813	rs109428174	9.02736e-07	6.04444
2	92598852	NA	9.02736e-07	6.04444
2	92598853	rs135049499	9.02736e-07	6.04444
2	92598885	rs136562866	1.2611e-06	5.89925
2	92598973	rs110610894	1.2611e-06	5.89925
2	92599085	rs109949084	1.2611e-06	5.89925
2	92599448	rs110401122	9.02736e-07	6.04444
2	92599530	rs109273849	9.02736e-07	6.04444
2	92599769	rs134817651	9.02736e-07	6.04444
2	92599843	rs133412810	9.02736e-07	6.04444
2	92599943	rs137700297	9.02736e-07	6.04444
2	92599963	rs133927668	9.02736e-07	6.04444
2	92600045	rs110904076	9.02736e-07	6.04444
2	92600422	rs136565242	9.02736e-07	6.04444
2	92600429	rs134368131	9.02736e-07	6.04444
2	92600434	rs137617379	9.02736e-07	6.04444
2	92600524	rs109887390	9.02736e-07	6.04444
2	92600566	rs109596021	9.02736e-07	6.04444
2	92600797	rs133440143	1.84962e-07	6.73292
2	92601894	rs109425052	9.02736e-07	6.04444
2	92602368	rs110293346	9.02736e-07	6.04444
2	92602571	rs134377505	9.02736e-07	6.04444
2	92603322	rs109844290	9.02736e-07	6.04444
2	92603729	rs110103529	9.02736e-07	6.04444
2	92609052	NA	9.02736e-07	6.04444
2	92610750	rs132714188	9.02736e-07	6.04444
2	92611856	NA	9.02736e-07	6.04444
2	92612837	rs208664302	9.02736e-07	6.04444
2	92613081	rs109824323	9.02736e-07	6.04444
2	92613823	rs137643509	9.02736e-07	6.04444
2	92613913	rs136831382	9.02736e-07	6.04444
2	92614501	rs133546850	9.02736e-07	6.04444
2	92615272	rs134216745	9.02736e-07	6.04444
2	92615273	rs137549937	9.02736e-07	6.04444
2	92615379	rs110587812	9.02736e-07	6.04444
2	92615423	rs137044038	9.02736e-07	6.04444
2	92615438	rs136380533	9.02736e-07	6.04444
2	92615979	rs208823309	9.02736e-07	6.04444
2	92617636	rs111007309	9.02736e-07	6.04444
2	92617662	rs382468956	9.02736e-07	6.04444
2	92618104	rs133130755	9.02736e-07	6.04444
2	92618280	rs110425787	9.02736e-07	6.04444
2	92618701	rs379466311	9.02736e-07	6.04444
2	92618887	NA	9.02736e-07	6.04444
2	92619359	rs134161391	9.02736e-07	6.04444
2	92619424	rs135603895	9.02736e-07	6.04444
2	92620638	rs136220944	9.02736e-07	6.04444
2	92621280	rs133690482	9.02736e-07	6.04444
2	92621320	rs136149504	9.02736e-07	6.04444
2	92621916	rs109727547	9.02736e-07	6.04444
2	92622185	NA	9.02736e-07	6.04444
2	92622982	rs132646911	9.02736e-07	6.04444
2	92623983	rs135391034	9.02736e-07	6.04444
2	92626270	rs135653394	9.02736e-07	6.04444
2	92626815	rs134210662	9.02736e-07	6.04444
2	92630154	rs109759980	9.02736e-07	6.04444
2	92630895	rs134452616	9.02736e-07	6.04444
2	92634270	rs136935637	8.41447e-07	6.07497
2	92634286	rs797616122	8.41447e-07	6.07497
2	92634351	rs109054039	1.63444e-06	5.78663
2	92634356	rs133145375	1.63444e-06	5.78663
2	92634360	rs134082535	1.63444e-06	5.78663
2	92643766	rs382321839	9.02736e-07	6.04444
2	92652742	rs715246324	4.56454e-07	6.3406
2	92716876	rs110807275	9.02736e-07	6.04444
2	92718201	rs109159595	9.02736e-07	6.04444
2	92719566	rs109291181	9.02736e-07	6.04444
2	92721352	rs379072151	9.02736e-07	6.04444
2	92723799	rs385708578	9.02736e-07	6.04444
2	92725368	rs385116022	9.02736e-07	6.04444
2	92728879	rs109796084	1.21632e-06	5.91495
2	92730371	rs110708552	9.02736e-07	6.04444
2	92733200	rs462859484	9.02736e-07	6.04444
2	92740713	rs378866583	9.02736e-07	6.04444
2	92742424	NA	9.02736e-07	6.04444
2	92746595	rs381254485	9.02736e-07	6.04444
2	92750259	NA	9.02736e-07	6.04444
2	92757101	NA	9.02736e-07	6.04444
2	92759021	rs380972122	9.02736e-07	6.04444
2	92760472	rs524356242	9.02736e-07	6.04444
2	92762766	rs135032785	9.02736e-07	6.04444
2	92766349	rs133296776	9.02736e-07	6.04444
2	92766357	rs137253071	1.87191e-07	6.72772
2	92769795	rs136451512	9.02736e-07	6.04444
2	92771289	NA	9.02736e-07	6.04444
2	92771426	rs136503276	9.02736e-07	6.04444
2	92778941	rs133949764	1.87191e-07	6.72772
2	92780633	rs135510296	9.02736e-07	6.04444
2	92968128	rs716758977	4.56454e-07	6.3406
2	97206366	rs715710144	3.30744e-07	6.48051
2	97291941	rs482413631	2.3581e-06	5.62744
2	97295442	rs208525290	2.3581e-06	5.62744
2	97415581	NA	2.3581e-06	5.62744
2	97460636	rs110456276	2.3581e-06	5.62744
2	97462579	rs384192264	2.3581e-06	5.62744
2	97463344	rs135621632	2.3581e-06	5.62744
2	97463689	rs386056535	2.3581e-06	5.62744
2	97464677	rs434671089	2.3581e-06	5.62744
2	97466968	rs109816792	2.3581e-06	5.62744
2	97475372	rs444359821	2.3581e-06	5.62744
2	97480841	rs479018517	2.3581e-06	5.62744
2	97481312	rs110394868	2.3581e-06	5.62744
2	97484455	rs452610980	2.3581e-06	5.62744
2	97485936	rs478737106	2.3581e-06	5.62744
2	97488811	rs379587394	2.3581e-06	5.62744
2	97493764	NA	2.3581e-06	5.62744
2	97528956	NA	2.3581e-06	5.62744
2	97595175	rs473257429	2.3581e-06	5.62744
2	98194513	rs383165092	2.39935e-06	5.61991
2	98513660	rs385100711	2.08359e-06	5.68119
3	78867708	rs455761115	2.07691e-06	5.68258
3	78920007	rs461282126	8.4714e-07	6.07204
4	2123349	rs716071744	1.53774e-06	5.81312
4	2123782	NA	1.53774e-06	5.81312
4	2125986	rs384103668	1.20219e-06	5.92003
4	2126220	rs453082732	1.20219e-06	5.92003
4	2126764	rs378639282	1.20219e-06	5.92003
4	2128468	rs460707946	1.53774e-06	5.81312
4	2130876	NA	1.53774e-06	5.81312
4	2131525	rs379817780	6.19949e-07	6.20764
4	2131567	rs382423693	2.19322e-06	5.65892
4	2131968	rs436406820	2.39886e-06	5.62
4	2132414	rs722373236	1.53774e-06	5.81312
4	2134935	NA	1.53774e-06	5.81312
4	2458692	NA	6.33639e-07	6.19816
4	3373240	rs475450453	1.07499e-06	5.9686
6	10559212	rs209360745	9.17874e-07	6.03722
7	26748138	rs208041628	2.09039e-06	5.67977
8	12511397	rs383222756	2.54832e-08	7.59375
8	12511404	rs378559325	2.54832e-08	7.59375
8	12511405	rs380387685	2.54832e-08	7.59375
8	12511433	rs133302281	3.83258e-09	8.41651
8	12511476	rs208227370	3.83258e-09	8.41651
8	12511488	rs110422307	2.54832e-08	7.59375
8	12511493	rs110421649	2.54832e-08	7.59375
8	12516239	rs135494052	5.68733e-07	6.24509
8	12516298	rs211320217	5.68733e-07	6.24509
8	14261366	rs446700619	2.10017e-06	5.67775
14	75640067	rs472516299	2.24958e-06	5.6479
14	75650519	rs384473809	2.24958e-06	5.6479
14	75656260	rs379147603	2.24958e-06	5.6479
14	75657580	NA	2.24958e-06	5.6479
14	75685897	rs481852704	2.24958e-06	5.6479
14	75688985	rs480437317	2.24958e-06	5.6479
14	75689630	rs1118060283	3.43728e-07	6.46379
14	75704366	rs384541670	2.24958e-06	5.6479
16	73237178	rs381568836	1.89984e-06	5.72128
16	73237188	rs379066541	1.89984e-06	5.72128
16	73239514	NA	2.1412e-06	5.66934
17	3529092	rs110883941	7.00978e-07	6.1543
18	14015023	rs448288990	2.41959e-06	5.61626
18	14016240	rs440297766	2.41959e-06	5.61626
18	14028019	rs480067465	2.41959e-06	5.61626
18	14096816	rs432433002	9.77777e-07	6.00976
18	14104757	rs109237628	2.76759e-07	6.5579
18	15444409	rs458296509	9.20574e-07	6.03594
18	15963389	rs441101196	1.50522e-06	5.8224
18	63653699	NA	3.53983e-07	6.45102
19	63159063	rs109598587	7.07594e-07	6.15022
19	63202679	rs721950658	1.37957e-06	5.86026
24	3414842	rs383932767	6.99208e-07	6.15539
24	57593275	rs385949267	2.83321e-07	6.54772
24	57595115	rs474851883	8.86505e-07	6.05232
24	57609548	rs210974887	3.08709e-08	7.51045
24	57610054	rs209995044	1.07734e-07	6.96765
24	57610088	rs210558688	1.07734e-07	6.96765
24	57610092	rs208669861	1.07734e-07	6.96765
24	57610362	NA	1.14977e-07	6.93939
24	57610395	rs378321862	1.14977e-07	6.93939
24	57610496	rs109885099	1.14977e-07	6.93939
24	57610585	rs211101090	1.07734e-07	6.96765
24	57610807	rs210049005	1.14977e-07	6.93939
24	57610812	rs210090439	1.14977e-07	6.93939
24	57610845	rs109079140	1.07734e-07	6.96765
24	57610873	rs110132715	1.14977e-07	6.93939
24	57610912	rs109585526	1.14977e-07	6.93939
24	57610991	rs108976827	1.14977e-07	6.93939
24	57611025	rs208729618	1.14977e-07	6.93939
24	57611077	rs110905020	1.14977e-07	6.93939
24	57611096	rs207961097	1.14977e-07	6.93939
24	57611098	rs382719722	1.14977e-07	6.93939
24	57611130	rs110790143	1.14977e-07	6.93939
24	57611310	rs383037153	1.14977e-07	6.93939
24	57611325	rs523914233	1.14977e-07	6.93939
24	57611326	rs800636047	1.14977e-07	6.93939
24	57611329	rs385636856	1.14977e-07	6.93939
24	57611340	rs380747243	1.14977e-07	6.93939
24	57611343	rs383529311	1.14977e-07	6.93939
24	57611412	rs378483083	1.14977e-07	6.93939
24	57611461	rs109080065	1.14977e-07	6.93939
24	57611514	rs377821044	1.14977e-07	6.93939
24	57611778	rs458491010	1.14977e-07	6.93939
24	57614785	rs437851546	6.62265e-09	8.17897
24	57617534	rs211125100	1.20353e-06	5.91954
24	57621971	rs210640689	9.20886e-07	6.03579
24	57623255	rs382188866	9.20886e-07	6.03579
24	57627345	NA	9.20886e-07	6.03579
24	57632162	rs385352965	2.06617e-06	5.68483
24	57633857	rs458884528	9.20886e-07	6.03579
24	57635834	rs445938104	1.63795e-06	5.7857
24	57646724	NA	1.50855e-06	5.82144
24	57699062	rs519837009	7.0683e-07	6.15069
24	57715257	rs527108194	7.65756e-07	6.11591
24	57719752	rs798052741	7.65756e-07	6.11591
24	57720148	rs466194226	7.65756e-07	6.11591
24	57725071	NA	7.65756e-07	6.11591
24	57734767	rs797379907	7.65756e-07	6.11591
24	57737276	rs800302211	1.60642e-06	5.79414
24	57738064	rs798739781	1.60642e-06	5.79414
24	57738322	rs798665678	1.60642e-06	5.79414
24	57738431	rs211066074	1.60642e-06	5.79414
24	57738523	rs475866743	1.60642e-06	5.79414
24	57739981	rs464997283	1.60642e-06	5.79414
24	57740149	rs447221160	1.60642e-06	5.79414
24	57740700	rs458545947	1.60642e-06	5.79414
24	57745323	rs440867560	1.60642e-06	5.79414
24	57745329	rs460973039	1.60642e-06	5.79414
24	57745346	rs524770322	1.60642e-06	5.79414
24	57746373	rs526822299	1.25863e-06	5.9001
24	57747772	rs436391160	1.60642e-06	5.79414
24	57747818	NA	7.65756e-07	6.11591
24	57748180	rs523435843	1.60642e-06	5.79414
24	57749735	rs517433950	1.60642e-06	5.79414
24	57749925	rs527055010	7.65756e-07	6.11591
24	57750869	rs472432040	1.60642e-06	5.79414
24	57751000	rs440994405	1.60642e-06	5.79414
24	57751039	rs526159419	9.20378e-07	6.03603
24	57751052	rs208167214	9.20378e-07	6.03603
24	57751117	rs454550061	1.60642e-06	5.79414
24	57751132	rs474685779	1.60642e-06	5.79414
24	57751229	NA	1.60642e-06	5.79414
24	57751764	rs519980054	7.65756e-07	6.11591
24	57751776	rs518767062	7.65756e-07	6.11591
24	57751777	rs799213028	7.65756e-07	6.11591
24	57751778	rs799557589	7.65756e-07	6.11591
24	57751786	rs519621467	7.65756e-07	6.11591
24	57751806	rs459079887	7.65756e-07	6.11591
24	57751821	rs525472566	7.65756e-07	6.11591
24	57752366	rs522346497	7.65756e-07	6.11591
24	57752949	rs443765907	7.65756e-07	6.11591
24	57753065	rs797477386	7.65756e-07	6.11591
24	57759759	rs523487480	7.65756e-07	6.11591
24	57876049	NA	7.65756e-07	6.11591
24	58859414	rs384805705	1.61192e-06	5.79266
24	60949698	rs380426784	1.39472e-06	5.85551
24	61231875	rs524661804	4.25144e-07	6.37146
24	61231877	rs454928871	4.25144e-07	6.37146
24	61242187	rs458145228	4.25144e-07	6.37146
24	61375870	rs800436897	1.48023e-06	5.82967
26	5249642	rs137644536	2.03524e-06	5.69138
26	13413133	rs442779516	1.15692e-06	5.9367
26	13421458	rs461716772	1.02317e-06	5.99005
26	13979249	rs207561258	2.92366e-07	6.53407
26	13979748	rs383525472	2.92366e-07	6.53407
26	13981029	rs459593018	6.51296e-08	7.18622
26	13981235	rs385980151	2.92366e-07	6.53407
26	13981358	rs451771651	2.92366e-07	6.53407
26	13983060	rs384112076	2.92366e-07	6.53407
26	13983123	rs378126224	2.92366e-07	6.53407
26	13983510	rs209361674	2.92366e-07	6.53407
26	13983788	NA	2.92366e-07	6.53407
26	13984143	rs380341556	2.92366e-07	6.53407
26	13984868	rs208024802	2.92366e-07	6.53407
26	13985234	rs211294814	2.92366e-07	6.53407
26	13985984	NA	2.92366e-07	6.53407
26	13987139	NA	2.92366e-07	6.53407
26	13987320	rs797486455	6.51296e-08	7.18622
26	13988776	rs382120630	2.92366e-07	6.53407
26	13988902	rs722482317	1.6862e-06	5.77309
26	13994315	rs468889928	1.6862e-06	5.77309
26	13997743	rs518962654	1.6862e-06	5.77309
26	14005853	rs209329704	1.48722e-06	5.82762
26	14006091	NA	1.48722e-06	5.82762
26	14006356	rs477178824	1.48722e-06	5.82762
26	14006862	rs210543016	1.48722e-06	5.82762
26	14007237	rs208951535	1.48722e-06	5.82762
26	14023181	rs471753672	1.50151e-06	5.82347
26	14026580	rs208072096	1.50151e-06	5.82347
26	14030668	rs466221714	1.28771e-06	5.89018
26	19075353	rs478372469	8.83291e-08	7.0539
26	19093155	rs446211871	8.83291e-08	7.0539
26	19100489	rs432054482	8.83291e-08	7.0539
26	19100658	rs207923730	8.83291e-08	7.0539
26	19101314	rs436022432	1.31888e-06	5.87979
26	19107258	rs470840818	5.29943e-07	6.27577
26	19108477	rs469538519	8.83291e-08	7.0539
26	19118523	rs452916988	8.83291e-08	7.0539
26	19122984	rs461212191	8.83291e-08	7.0539
26	19132160	rs481892199	8.83291e-08	7.0539

## Sheet: RES-FH
CHR	BP_ARS1.2	SNP_rs	P	-log10(p)
1	36820756	rs384608438	1.65485e-06	5.78124
1	36880641	rs449384898	1.72372e-07	6.76353
2	8197402	rs43164832	3.3363e-07	6.47673
2	96427843	rs382268659	1.89175e-06	5.72314
2	96433330	rs386090679	2.3988e-06	5.62001
2	96434356	rs381775139	2.15203e-06	5.66715
2	96434361	rs384010341	2.15203e-06	5.66715
2	114724852	rs455903681	6.0245e-07	6.22008
3	15842927	NA	2.5501e-07	6.59344
3	42708868	rs383909619	4.79256e-07	6.31943
3	42754206	rs109017440	1.90015e-06	5.72121
3	68797125	rs43342861	2.3064e-06	5.63707
3	68803412	rs43342863	2.3064e-06	5.63707
3	90194002	rs42423297	1.69854e-07	6.76992
3	90223619	rs42423251	7.1497e-09	8.14571
3	90226352	rs42423255	7.1497e-09	8.14571
3	90228484	NA	7.1497e-09	8.14571
3	90230528	rs211282300	7.1497e-09	8.14571
3	90230706	rs110636525	7.1497e-09	8.14571
3	90231848	rs207985122	7.1497e-09	8.14571
3	90232381	rs109080538	7.1497e-09	8.14571
3	90234942	rs42423239	7.1497e-09	8.14571
3	90235001	rs42423241	1.07416e-07	6.96893
3	90235057	NA	7.1497e-09	8.14571
3	90235060	rs208788518	7.1497e-09	8.14571
3	90237674	rs42423245	1.11264e-07	6.95365
3	90239984	rs384120306	1.11264e-07	6.95365
3	90765901	rs483295621	1.46466e-06	5.83426
3	90776280	rs384610404	6.70178e-07	6.17381
3	90776300	rs378611876	1.46466e-06	5.83426
3	90776306	rs381216888	1.46466e-06	5.83426
3	90786891	rs432180640	1.48973e-06	5.82689
3	90796016	rs380324861	1.29545e-06	5.88758
3	91542358	NA	1.03829e-06	5.98368
3	111095279	rs384291081	4.65641e-07	6.33195
4	58754134	rs211308682	8.90552e-07	6.05034
4	58827957	NA	1.45234e-06	5.83793
4	117011967	rs380801758	9.61849e-08	7.01689
4	117283522	rs797335852	7.31237e-08	7.13594
4	117283523	NA	7.31237e-08	7.13594
4	117293366	rs211242332	2.0369e-07	6.69103
4	117302336	rs132835004	2.0369e-07	6.69103
4	117304212	rs42307290	2.0369e-07	6.69103
4	117304916	rs42307293	2.0369e-07	6.69103
4	117307839	rs137136105	2.0369e-07	6.69103
4	117310647	rs136797717	7.31237e-08	7.13594
4	117315765	rs438668844	7.31237e-08	7.13594
4	117320635	rs450687294	1.07334e-06	5.96926
4	117334148	NA	1.39475e-06	5.8555
4	117337284	rs135528626	1.39475e-06	5.8555
4	117337334	rs136524315	1.39475e-06	5.8555
4	117607742	rs382513100	4.44982e-10	9.35166
4	117770079	rs432789206	2.1128e-06	5.67514
4	117770094	rs453135977	2.1128e-06	5.67514
4	117770102	rs517502523	2.1128e-06	5.67514
4	117770103	rs525740668	2.1128e-06	5.67514
4	117770105	rs473282507	2.1128e-06	5.67514
4	117770135	rs210098586	2.1128e-06	5.67514
4	117770142	rs210982101	2.1128e-06	5.67514
4	117770166	rs209103075	2.1128e-06	5.67514
4	117780799	rs381438223	1.1697e-08	7.93193
4	117785447	rs382716408	5.77821e-07	6.23821
4	117787547	rs378677872	6.57216e-07	6.18229
4	117789295	rs209924041	1.96979e-06	5.70558
4	117790906	rs208485397	5.61604e-07	6.25057
4	117791316	rs207886150	6.57216e-07	6.18229
4	117791615	rs209958859	1.96979e-06	5.70558
4	117791675	rs472463078	6.57216e-07	6.18229
4	117795408	rs465714738	1.44271e-06	5.84082
4	117795981	rs457044128	1.44271e-06	5.84082
4	117799248	rs465326201	1.44271e-06	5.84082
4	117800459	rs210057482	1.44271e-06	5.84082
4	117802937	rs467784791	1.44271e-06	5.84082
4	117803142	rs208531533	1.44271e-06	5.84082
4	117804035	rs208962657	1.0992e-07	6.95892
4	117804082	rs210893426	1.44271e-06	5.84082
4	117965427	rs207797824	2.06945e-06	5.68415
4	117968836	rs211275988	2.06945e-06	5.68415
4	117972459	rs382927264	2.06945e-06	5.68415
4	117980973	rs383886428	1.76282e-07	6.75379
4	117988973	rs209585006	2.06945e-06	5.68415
4	117997105	rs210034855	2.06945e-06	5.68415
4	118205667	rs29018635	1.20714e-06	5.91824
4	118239031	rs381523470	6.60168e-07	6.18035
4	118412120	rs384537678	6.90463e-07	6.16086
4	119299776	rs382646506	1.40021e-08	7.85381
5	39057142	NA	2.04176e-06	5.69
6	8743124	rs378167839	1.80464e-06	5.74361
6	8745062	rs378931720	1.78184e-06	5.74913
6	8791636	rs385279897	1.80464e-06	5.74361
6	9146095	rs458360324	7.20672e-07	6.14226
6	9153122	rs479445915	4.7337e-07	6.3248
6	9159721	rs384118862	4.34066e-07	6.36244
6	9159806	NA	1.84613e-06	5.73374
6	9171438	NA	5.78811e-07	6.23746
6	9171452	NA	7.02964e-07	6.15307
6	9171877	rs469790049	1.81299e-06	5.7416
6	9173923	rs380172406	2.33199e-06	5.63227
6	9181328	rs385550380	1.37347e-06	5.86218
6	9181329	rs379690389	1.37347e-06	5.86218
6	35537208	rs383895183	1.20451e-06	5.91919
6	78696921	NA	4.82469e-07	6.31653
6	78696926	NA	4.82469e-07	6.31653
7	24675944	rs110305864	1.18648e-06	5.92574
7	82675345	rs42978958	1.66491e-06	5.77861
7	92225423	rs377916590	4.75437e-07	6.32291
7	92226022	rs378099167	4.75437e-07	6.32291
7	92226661	rs378315622	4.75437e-07	6.32291
7	92227690	rs385908369	1.33898e-06	5.87323
7	92228001	NA	1.82909e-07	6.73776
7	92231288	NA	4.75437e-07	6.32291
7	92231809	rs379535936	4.75437e-07	6.32291
7	92232879	rs378101012	4.75437e-07	6.32291
7	92233527	rs378320642	4.75437e-07	6.32291
7	92234512	rs379309164	4.75437e-07	6.32291
7	92238722	rs381016959	4.75437e-07	6.32291
7	92239527	rs41664082	4.75437e-07	6.32291
7	92240621	rs383066952	4.75437e-07	6.32291
7	92257595	rs381851223	8.44661e-07	6.07332
7	93633977	rs134475166	2.06851e-07	6.68434
7	93634002	rs135576916	2.06851e-07	6.68434
7	93634457	rs134473943	8.90922e-07	6.05016
7	93634658	rs133535545	1.89128e-06	5.72324
7	93634666	rs137303443	1.89128e-06	5.72324
7	93634725	rs136170454	1.89128e-06	5.72324
7	104258493	NA	3.46307e-07	6.46054
7	104388450	rs384572307	1.09974e-06	5.95871
7	105168436	rs42666122	1.29873e-06	5.88648
7	105168630	NA	6.25905e-07	6.20349
7	105168636	NA	9.16197e-07	6.03801
7	105265437	rs381303587	1.22115e-06	5.91323
7	105266065	rs380191180	1.22115e-06	5.91323
7	105268735	rs378981450	4.66353e-07	6.33129
7	105269062	rs1117509633	1.22115e-06	5.91323
7	105269064	NA	1.22115e-06	5.91323
7	105720022	rs385062435	1.27503e-08	7.89448
7	105720807	rs378582705	1.27503e-08	7.89448
7	109006343	rs209157926	9.07184e-07	6.0423
7	109007532	rs209111398	9.07184e-07	6.0423
7	109009356	rs210223949	9.07184e-07	6.0423
7	109011939	rs380472109	9.07184e-07	6.0423
7	109014456	rs385316978	1.11431e-06	5.95299
7	109032968	rs209182264	9.07184e-07	6.0423
7	109034713	rs380800439	9.07184e-07	6.0423
7	109035392	rs386125440	9.07184e-07	6.0423
7	109038276	rs209189294	7.6967e-08	7.1137
7	109039377	rs211051590	1.36049e-06	5.8663
7	109325362	NA	2.41277e-08	7.61748
7	109327363	rs383035387	8.19443e-10	9.08648
7	109330096	rs379635650	4.84103e-09	8.31506
7	109334447	rs385260523	4.84103e-09	8.31506
7	109342260	rs800651780	2.81299e-09	8.55083
7	109343019	rs438286446	2.81299e-09	8.55083
7	109344699	rs448874305	2.81299e-09	8.55083
7	109346844	rs482721194	2.81299e-09	8.55083
7	109347203	rs479389048	4.84103e-09	8.31506
7	109347420	rs468042473	2.81299e-09	8.55083
7	109349734	rs800222039	2.81299e-09	8.55083
7	109349735	rs450355061	2.81299e-09	8.55083
7	109353250	rs381601311	2.81299e-09	8.55083
7	109355382	rs468226698	2.81299e-09	8.55083
7	109376701	rs382738604	4.84103e-09	8.31506
7	109376871	NA	3.66309e-12	11.4362
7	109393014	NA	3.79551e-08	7.42073
7	109411295	NA	5.71942e-07	6.24265
7	109411777	rs136693464	2.48934e-08	7.60392
7	109475578	rs208449943	1.49568e-08	7.82516
8	1945057	rs383170127	2.38347e-06	5.62279
8	1945059	rs386026308	2.38347e-06	5.62279
8	13976073	rs433152442	6.3647e-08	7.19622
9	1868616	rs382533907	3.19223e-09	8.49591
9	1873353	rs382323913	1.15102e-07	6.93892
9	1891838	rs526173592	4.04089e-07	6.39352
9	3659154	rs380206438	2.74683e-07	6.56117
9	3661805	rs379154910	1.4513e-06	5.83824
9	3713899	rs384954329	1.86254e-07	6.72989
9	3751583	rs478157419	1.86366e-07	6.72963
9	19135796	rs209496769	1.26456e-06	5.89806
9	19172790	rs110478178	1.51086e-06	5.82078
9	45926073	NA	1.6647e-07	6.77866
10	31983985	rs379427490	5.88508e-07	6.23025
10	31984176	rs384385931	5.88508e-07	6.23025
10	31984393	rs382454847	1.64644e-07	6.78345
10	31984596	rs384773635	4.12789e-09	8.38427
10	31984765	rs379996866	5.88508e-07	6.23025
10	31984776	rs382496054	5.88508e-07	6.23025
10	31985268	rs383848388	5.88508e-07	6.23025
10	31985608	rs377906271	5.88508e-07	6.23025
10	31986041	rs381166599	5.88508e-07	6.23025
10	31986273	rs383549489	5.88508e-07	6.23025
10	31987233	NA	5.88508e-07	6.23025
10	31987330	NA	5.88508e-07	6.23025
10	31987452	rs386111718	5.88508e-07	6.23025
10	31987672	rs385907346	1.18592e-07	6.92594
10	31988184	rs385609910	5.88508e-07	6.23025
10	31988301	rs379836459	5.88508e-07	6.23025
10	31988503	rs383307052	5.88508e-07	6.23025
10	31988531	rs378730163	5.88508e-07	6.23025
10	31989169	rs383670920	5.88508e-07	6.23025
10	31989279	rs384071355	1.24869e-08	7.90355
10	31989299	rs378070563	1.24869e-08	7.90355
10	31989447	rs380051178	1.04651e-07	6.98026
10	31989509	rs383137971	5.88508e-07	6.23025
10	31989647	rs382778830	1.53658e-07	6.81344
10	31991595	rs43618691	1.24869e-08	7.90355
10	31991646	rs385663692	5.88508e-07	6.23025
10	31991679	rs380967984	5.88508e-07	6.23025
10	31991707	rs383359005	5.88508e-07	6.23025
10	31991765	rs378452652	5.88508e-07	6.23025
10	31991839	rs383695758	5.88508e-07	6.23025
10	31991871	rs378099626	5.88508e-07	6.23025
10	31992680	rs714839265	2.66763e-08	7.57387
10	31992958	rs379608282	5.88508e-07	6.23025
10	31993016	rs381306718	5.88508e-07	6.23025
10	31993180	rs379108001	5.88508e-07	6.23025
10	31993332	rs382014433	5.88508e-07	6.23025
10	31993368	rs385414413	5.88508e-07	6.23025
10	37615433	rs383855190	2.10279e-06	5.6772
11	11828359	rs385644078	1.38929e-06	5.85721
11	11844617	rs383876103	3.67362e-08	7.43491
11	16244598	rs462806263	1.10218e-07	6.95775
11	16405944	rs110132903	2.87173e-07	6.54186
11	16410124	rs132686805	1.28064e-06	5.89257
11	16412834	rs136446153	8.15688e-07	6.08848
11	16418920	rs133176248	8.15688e-07	6.08848
11	16471297	rs137129198	2.29278e-06	5.63964
11	16676884	rs382190995	1.17169e-06	5.93119
11	41160732	NA	1.02225e-06	5.99044
11	41205665	NA	1.94228e-06	5.71169
11	48609043	rs110312680	1.15851e-09	8.9361
11	48624507	rs110288908	4.50313e-07	6.34649
13	1756706	NA	2.24121e-06	5.64952
13	1765524	rs385416999	2.24121e-06	5.64952
13	1766333	rs378647600	2.24121e-06	5.64952
13	50595318	rs109069457	1.52187e-06	5.81762
14	2934970	rs384900287	2.39839e-07	6.62008
14	2935026	rs208525358	9.3075e-07	6.03117
14	5105728	rs447423231	1.21587e-08	7.91511
15	20721220	rs465096584	2.82056e-07	6.54966
15	20721688	NA	9.02336e-08	7.04463
15	20721690	rs453806065	9.02336e-08	7.04463
15	74378468	NA	9.15367e-08	7.0384
15	74378476	NA	7.8902e-07	6.10291
15	82202326	NA	1.04068e-08	7.98268
16	45147078	NA	6.79106e-07	6.16806
16	45147097	rs475221055	6.79106e-07	6.16806
17	35108950	rs134671612	5.53914e-07	6.25656
19	41606666	rs209681677	1.30921e-06	5.88299
21	38930627	NA	2.92074e-07	6.53451
23	1009324	rs211481463	1.5766e-06	5.80228
23	1011302	rs210184874	1.5766e-06	5.80228
23	1014593	rs134492022	1.5766e-06	5.80228
23	1018339	rs381948013	7.56791e-09	8.12102
23	1019706	NA	1.5766e-06	5.80228
23	1020063	rs133897352	6.75413e-07	6.17043
23	16107974	rs109215148	1.2328e-07	6.90911
23	23321759	NA	4.51598e-07	6.34525
23	29169841	rs132910108	4.81654e-07	6.31726
23	34972167	rs384008986	1.89607e-06	5.72215
24	14099477	NA	1.70633e-06	5.76794
24	26389567	NA	1.61849e-06	5.79089
24	26389572	rs110541778	1.61849e-06	5.79089
24	26403588	rs136900782	1.75412e-06	5.75594
24	50483495	rs455603774	8.47506e-07	6.07186
24	50589589	rs209586450	6.83664e-07	6.16516
24	50592368	rs208138419	1.29808e-06	5.8867
24	50805185	NA	5.02731e-07	6.29866
24	50806233	rs108963388	1.5513e-06	5.8093
24	50808635	rs110873887	1.17381e-06	5.9304
26	5247558	rs29018356	8.3149e-07	6.08014
26	5256931	rs136624260	1.3844e-06	5.85874
26	8074231	rs454299613	1.61796e-06	5.79103
26	8074234	NA	1.46057e-06	5.83548
26	14156432	rs110760876	9.79765e-07	6.00888
26	36085587	NA	4.19683e-07	6.37708
27	33226463	NA	6.18143e-07	6.20891
27	33567780	rs136305962	8.96034e-08	7.04768
27	33567985	rs133366359	1.24847e-06	5.90362
27	33568015	rs134992885	1.24847e-06	5.90362
27	33571827	rs135962205	8.96034e-08	7.04768
27	33572867	rs134325603	8.96034e-08	7.04768
27	33575611	rs137049524	8.96034e-08	7.04768
27	33575635	rs136362918	8.96034e-08	7.04768
27	33576683	rs134805598	8.96034e-08	7.04768
27	33578016	rs134473528	8.96034e-08	7.04768
27	33584527	rs459085478	8.96034e-08	7.04768
27	33595740	rs134195168	8.96034e-08	7.04768
27	33599799	rs136481646	8.96034e-08	7.04768
27	33602029	rs132912940	8.96034e-08	7.04768
27	33604359	rs137558211	8.96034e-08	7.04768
27	33605165	rs137159823	8.96034e-08	7.04768
27	33608879	rs380619570	4.48271e-08	7.34846
27	33611253	rs207689848	4.6946e-07	6.3284
27	33613155	rs209024528	8.97525e-07	6.04695
27	33614043	rs381167796	8.65329e-08	7.06282
27	33618850	NA	6.35508e-08	7.19688
27	33619428	rs434364320	8.65329e-08	7.06282
27	33620871	rs379070415	8.97525e-07	6.04695
27	33621538	rs207614618	1.55144e-07	6.80927
27	44449829	rs109597035	1.94768e-06	5.71048
28	1368908	rs211631397	1.63326e-06	5.78694
28	1371659	rs382380952	2.73274e-07	6.5634
29	14645326	rs380146774	1.26149e-06	5.89912
29	24427376	rs135887067	1.94867e-06	5.71026
